# Supplementary material for: MRE11 liberates cGAS from nucleosome sequestration during tumorigenesis
Source: Nature. 2024 Jan 10;625(7995):585–92. doi: 10.1038/s41586-023-06889-6 (PMC10794148; doi:10.1038/s41586-023-06889-6)
Supplement: Supplementary file 5 — Source Data Fig. 1 [file 41586_2023_6889_MOESM5_ESM.xlsx]

## Sheet: Fig. 1a
FractionGenomeAltered				p-Chek1				p-Chek2
Not TP53 AND Not Myc	MYC Amp, NOT TP53	TP53-mutant, MYC WT	TP53, MYC AMP	Not TP53 AND Not Myc	MYC Amp, NOT TP53	TP53-mutant, MYC WT	TP53, MYC AMP	Not TP53 AND Not Myc	MYC Amp, NOT TP53	TP53-mutant, MYC WT	TP53, MYC AMP
0.7787	0.534	0.7164	0.6936	0.251879	-0.66667	-1.05711	-0.06721	-0.588333	-0.825724	-0.058772	-0.458703
0.0764	0.0862	0.3313	0.6677	0.236888	-0.196918	-0.305151	-0.307142	-0.579135	-0.51045	-0.371324	-0.411752
0.2364	0.087	0.4163	0.3928	0.217971	-0.636693	-0.557151	-0.45454	-0.399995	-1.18486	-0.765847	-0.604095
0.0702	0.4388	0.77	0.3591	0.203908	-0.712701	-0.551798	-0.445471	-0.976198	-0.962785	-0.57203	-0.686325
0.4133	0.5175	0.3918	0.7061	0.149214	-0.426476	-0.545624	-0.062729	-0.624822	-0.593723	-0.809442	-0.460784
0.0008	0.1003	0.6407	0.3154	0.102923	-0.453487	-0.535577	-0.520617	-1.19961	-0.652729	-0.651627	-0.684235
0.2474	0.4533	0.1065	0.4308	0.05291	-0.415374	-0.405161	-0.345464	-0.898434	-0.82527	-0.786093	-0.588614
0.2134	0.1071	0.0591	0.7563	0.013439	-0.991145	-0.28269	-0.39566	-0.166439	-0.979082	-0.397898	-0.163124
0.2015	0.0945	0.3083	0.7824	-0.008521	-0.731931	-0.367038	-0.172255	-0.998738	-0.886047	-0.257086	-0.320411
0.0969	0.5927	0.2609	0.3136	-0.027266	-0.374201	-0.453416	-0.454159	-0.973999	-0.513091	-0.623428	-0.632634
0.1789	0.7708	0.5025	0.5434	-0.068234	-0.597464	-0.571667	-0.450946	-0.712842	-0.837089	-0.683957	-0.362017
0.46	0.4588	0.2545	0.5152	-0.09302	-0.543207	-0.406001	-0.464464	-0.908623	-0.762361	-0.67169	-0.575935
0.1807	0.3997	0.6388	0.3454	-0.101432	-0.634791	-0.546753	-0.471409	-0.95677	-0.929699	-0.700429	-0.71212
0.5518	0.093	0.0109	0.3867	-0.122058	-0.478319	-0.530249	-1.69133	-0.686443	-0.785532	-0.688721	-0.737569
0.1094	0.0491	0.4298	0.6977	-0.132979	-0.656624	-0.513246	-0.677172	-0.541268	-0.992458	-0.671923	-0.764772
0.0853	0.0716	0.3822	0.5959	-0.141062	-0.372408	-0.455992	-0.530727	-0.542909	-0.448257	-0.638931	-0.732336
0.2643	0.2511	0.1868	0.4092	-0.152048	-0.510341	-0.342736	-0.388555	-0.493803	-1.18687	-0.749915	-0.565135
0.1132	0.3265	0.9463	0.5906	-0.164997	-0.166573	-0.383044	-0.311365	-0.612403	-0.275295	-0.486099	-0.501931
0.2434	0.0804	0.5528	0.1742	-0.167612	-0.384049	-0.702347	-0.325591	-1.0479	-0.644401	-0.988507	-0.273391
0.147	0.2679	0.781	0.2666	-0.176159	-0.561548	-0.529234	-0.51414	-0.743763	-0.5728	-0.687105	-0.372739
0.1005	0.1817	0.3672	0.339	-0.179299	-0.186366	-0.818748	-0.367044	-1.2905	-0.697508	-1.09181	-0.516901
0.1329	0.5026	0.5313	0.6855	-0.179551	-0.802546	-0.610371	-0.461283	-0.502914	-1.08896	-0.994165	-0.728723
0.1198	0.4509	0.434	0.2493	-0.199175	-0.435527	-0.291158	0.123667	-0.583636	-0.774542	-0.578398	-0.745151
0	0.3513	0.5755	0.6191	-0.204705	-0.449487	-0.379016	-0.546753	-1.40693	-0.058328	-0.904044	-0.797375
0.1967	0.6816	0.1756	0.5381	-0.209785	-0.537258	-0.433838	0.431203	-1.52995	-0.896478	-0.753804	-0.144046
0.7056	0.3607	0.4752	0.5402	-0.210133	-0.781709	-0.763085	0.133595	-1.08033	-1.09395	-0.507394	-0.227369
0.6142	0.5081	0.1244	0.4834	-0.228539	-0.48063	-0.723694	-0.168923	-0.718982	-0.695441	-0.720639	-0.723384
0.1108	0.4579	0.555	0.4434	-0.231604	-0.546753	-0.652469	-0.327793	-1.53248	-0.919859	-0.586951	-0.589075
0.3856	0.2671	0.3185	0.4249	-0.237397	-0.618895	-0.541755	-0.582999	-0.73584	-0.884548	-0.507001	-1.12376
0.1025	0.5036	0.4494	0.3619	-0.239335	-0.516365	-0.546753	-0.42247	-1.53638	-1.46201	-0.527706	-0.761511
0.2206	0.3174	0.4998	0.5144	-0.241321	-0.402354	-0.307024	-0.60543	-1.04023	-0.959633	-0.607816	-0.934263
0.2512	0.0237	0.5648	0.0895	-0.252643	-1.06078	-0.40703	-0.176707	-0.296662	-1.14843	-0.31083	-0.316478
0	0.0836	0.6513	0.6621	-0.253454	-0.236933	-0.344088	-0.03195	-0.661323	-0.478936	-0.66789	-0.294856
0.0756	0.0451	0.3177	0.4452	-0.256064	-0.079073	-0.484116	-0.504328	-0.216883	-0.761225	0.00794	-0.407161
0.0056	0.2207	0.249	0.5101	-0.263955	-0.62837	-0.541333	-0.325369	-1.98225	-0.783835	-0.852748	-0.540084
0.5078	0.3395	0.6589	0.664	-0.264405	-0.649733	-0.514424	-0.498205	-0.748275	-0.985872	-0.428387	-0.694846
0.2086	0.079	0.376	0.1646	-0.269519	-0.389866	-0.501186	-0.208507	-1.18552	-0.566925	-0.128736	-0.787698
0.0724	0.3068	0.3712	0.6718	-0.269897	-0.215072	-0.279747	-0.474585	-0.94645	-0.769401	-0.482477	-0.55342
0.1178	0.6267	0.7743	0.6832	-0.273558	-0.88715	-0.447208	-0.472178	-1.23329	-1.55349	-0.528177	-0.61733
0.3799	0.1457	0.4656	0.3742	-0.274467	-0.573554	-0.808296	-0.925714	-0.928246	-0.644508	-0.781372	-1.35346
0.1043	0.3066	0.5955	0.5979	-0.279991	-0.826232	-0.613543	-0.471606	-0.329277	-1.12348	-0.723783	-0.734291
0.2209	0.0757	0.6645	0.3518	-0.280539	-0.616118	-0.141454	-1.14897	-0.66689	-0.755958	-0.313708	-1.36272
0.1153	0.2233	0.5937	0.3834	-0.281219	-0.64148	-0.58271	-0.326723	-1.36501	-0.947818	-0.640371	-0.801274
0.1161	0.4147	0.6347	0.8331	-0.283132	-0.276846	-0.204747	-0.470591	-0.814788	-0.876886	-0.387209	-0.79566
0.3425	0.2212	0.4614	0.5715	-0.283253	-0.722815	-0.53916	-0.482015	-0.64819	-0.685268	-0.769434	-0.806164
0.111	0.3094	0.3914	0.1253	-0.285142	0.226834	-0.329799	-0.61303	-0.885157	-1.2611	-0.380409	-0.600713
0.0935	0.4824	0.6549	0.4262	-0.286291	-0.633959	-0.509022	-0.459475	-0.732364	-0.994523	-0.377164	-0.715826
0.1229	0.4452	0.6192	0.3953	-0.286876	-0.517659	-0.423824	-0.616738	-0.718665	-1.24401	-0.652017	-0.765946
0.1891	0.0031	0.7074	0.3023	-0.288346	-1.72855	-0.814917	-0.189714	-0.628324	-0.782758	-1.26584	-0.516023
0.1055	0.1353	0.5033	0.2605	-0.288804		-0.162209	-0.459805	-0.645983		-0.415259	-0.574611
0.1036	0.4914	0.3639	0.5678	-0.290015		-0.359928	-0.420045	-1.15629		-0.528654	-0.594655
0.3999	0.4767	0.3844	0.6652	-0.290679		-0.483959	-0.420903	-0.725652		-0.666037	-0.566047
0.6055	0.1347	0.0901	0.6182	-0.294854		-0.214705	-0.179312	-0.565361		-0.201365	-0.467605
0.4239	0.3391	0.4787	0.7015	-0.298454		-0.417524	0.00193	-0.784881		-0.59858	-0.34863
0.1009	0.6636	0.645	0.3632	-0.299528		-0.430402	-0.254241	-0.573422		-0.570763	-0.742832
0.1485	0.2412	0.6372	0.4715	-0.300069		-0.575853	-0.400003	-1.75297		-0.667574	-0.666215
0.1531	0.0908	0.5728	0.4385	-0.301249		-0.496088	0.155625	-0.633149		-0.182068	-0.755322
0.0001	0.5066	0.4871	0.1298	-0.303128		-0.546753	-0.235241	-0.277497		-0.759157	-0.311405
0.1189	0.3329	0.1791	0.5352	-0.30543		-0.445628	-0.124926	-1.50139		-0.691966	-0.703366
0.4302	0.2254	0.1676	0.0641	-0.306499		-0.552167	-0.539512	-0.492443		-0.842355	-1.08777
0.3264	0.4424	0.5065	0.4856	-0.306549		-0.350957	-0.269355	-0.793073		-0.92958	-0.665887
0.2363	0.1778	0.267	0.6096	-0.307233		-0.557082	-1.05953	-1.51741		-0.465204	-1.47913
0.3373	0.0598	0.2183	0.3385	-0.308098		-0.521539	-0.219928	-0.689754		-0.673961	-0.494389
0.0021	0.1209	0.5697	0.2697	-0.309958		-0.475738	-0.51362	-0.92897		-0.680307	-0.558882
0.1404		0.2899	0.5081	-0.312638		-0.277755	-0.608249	-0.758576		-0.609839	-0.800135
0.2021		0.0264	0.2303	-0.314054		-0.518959	-0.555263	-0.659077		-0.714926	-0.664993
0.5445		0.4407	0.2977	-0.314744		-0.152349	0.14025	-0.678727		-0.759877	-1.00318
0.3244		0.5378	0.1661	-0.317611		-0.291792	-0.512387	-0.55083		-0.776944	-0.790782
0.0011		0.5805	0.3008	-0.321226		-0.453354	0.141338	-0.94412		-0.819827	-0.090683
0.1367		0.5399	0.7389	-0.322048		-0.543718	-0.201997	-0.83929		-0.552727	-0.619317
0.1157		0.35	0.3387	-0.323864		-0.450156	-0.422422	-0.858974		-0.618464	-0.601768
0.3425		0.5133	0.356	-0.324003		-0.22523	-0.270236	-1.58081		-0.400426	-1.2073
0.3733		0.3076	0.2982	-0.324812		-0.416343	-0.463609	-0.309607		-0.614072	-0.731028
0.004		0.6527	0.0338	-0.327162		-0.476971	-0.484558	-0.916274		-0.60777	-0.635811
0.0001		0.4975	0.7127	-0.32781		-0.404906	-0.278405	-0.916596		-0.382122	-0.968205
0.328		0.3537	0.2263	-0.329252		-0.130167	-0.220921	-1.22424		-0.163872	-0.420975
0.5843		0.2442	0.671	-0.331558		-0.546753	-0.387067	-0.678425		-1.04671	-0.752215
0.1221		0.3132	0.4764	-0.332671		-0.448006	-0.303847	-0.48299		-1.04915	-0.455842
0.0627		0.7158	0.2998	-0.335873		-0.171477	-0.834206	-0.570996		-0.570956	-0.248118
0.1867		0.4668	0.2357	-0.337254		-0.474753	-0.366654	-0.634652		-1.23659	-0.723248
0.3296		0.3929	0.5139	-0.343562		-0.446487	-0.365621	-0.586866		-0.764281	-0.922759
0.3192		0.7327	0.4586	-0.344298		-0.654076	-1.4169	-0.346891		-0.465847	-1.49025
0.2607		0.1548	0.5605	-0.344652		-0.77022	-0.54002	-0.704357		-1.10282	-0.525777
0.115		0.3991	0.3805	-0.3472		-0.755683		-0.839535		-1.31702
0.1215		0.325	0.4243	-0.347441		-0.416176		-1.25029		-0.85437
0.2219		0.2741	0.4291	-0.349891		-0.349256		-0.50435		-0.644755
0.0079		0.4203	0.4323	-0.351348		-0.677573		-0.915122		-0.795583
0.1728		0.3431	0.3713	-0.35404		-0.571976		-0.783253		-0.882337
0.224		0.3859	0.0008	-0.354702		-0.563344		-0.988815		-0.730341
0.2148		0.2237	0.4697	-0.356261		-0.565427		-0.752322		-0.256382
0.0023		0.4875	0.1579	-0.356986		-0.434143		-0.916432		-0.556525
0.1447		0.4237	0.553	-0.360969		-0.475262		-0.928768		-0.535565
0.1708		0.9025	0.6392	-0.36372		-0.523595		-0.755801		-0.521475
0.3754		0.4681	0.3616	-0.364162		-0.072872		-0.879402		-0.411098
0.5065		0.0657	0.7465	-0.365539		-0.580487		-0.929913		-0.88804
0.596		0.3367	0.409	-0.365671		-0.603029		-0.657622		-0.910229
0.0489		0.2882	0.5359	-0.366549		-0.39908		-0.664634		-0.75246
0.0684		0.4982		-0.366904		-0.404713		-0.735686		-0.667631
0.5584		0.4696		-0.368014		-0.654195		-1.1417		-1.12421
0.6033		0.1378		-0.370057		-0.510324		-1.00051		-0.652317
0.3042		0.1214		-0.370612		-1.00008		-0.74449		-1.69704
0.5527		0.0366		-0.370889		-0.917783		-0.423379		-1.42036
0.2136		0.2005		-0.37091		-0.309354		-1.00124		-0.377454
0.6103		0.1587		-0.373305		-0.620137		-0.932577		-0.711735
0.2875		0.3411		-0.376692		-0.485876		-1.09057		-0.596826
0.2446		0.2168		-0.376768		-0.495113		-0.805861		-0.601331
0.1612		0.2369		-0.378278		-1.49279		-0.565159		-1.44369
0.283		0		-0.378518		-0.184744		-0.729685		-0.473481
0.7041		0.0004		-0.378657		-0.77926		-0.675679		-1.17938
0.1065		0.8535		-0.381702		-0.61978		-0.754805		-0.357075
0.8203		0.495		-0.384349		-0.107725		-1.25665		-0.58344
0.1231		0.349		-0.384486		-0.511133		-0.546281		-0.170161
0.1819		0.5981		-0.385982		-0.436687		-0.601248		-0.568736
0.2398		0.5386		-0.386273		-0.398424		-0.61894		-0.62771
0.2758		0.2783		-0.387258		-0.460708		-1.52449		-0.795014
0.0864		0.4276		-0.38774		-0.199931		-1.14164		-0.642401
0.6502		0.4622		-0.388163		-0.336431		-0.226125		-0.641438
0.5338		0.5575		-0.390006		-0.440435		-1.68282		-0.685394
0		0.2858		-0.390308		-0.476957		-0.523075		-0.546406
0.4491		0.3026		-0.390358		-0.423857		-0.936729		-0.86348
0.5383		0.6161		-0.390914		-0.527052		-1.07837		-0.473116
0.6432		0.2907		-0.391279		-0.736844		-0.76478		-0.971184
0.2105		0.2342		-0.393156		-0.179389		-0.557249		-0.446704
0.1054		0.2146		-0.39467		-0.235293		-0.614438		-0.48017
0.2863		0.307		-0.394683		-0.175209		-1.16735		-0.458092
0.3068		0.1967		-0.396979		-0.373671		-0.681776		-0.690395
0.4219		0.2904		-0.397668		-0.270635		-0.690418		-0.983894
0.0741		0.3435		-0.398167		-0.566857		-0.51705		-0.87922
0.0683		0.6741		-0.398879		-0.110119		-0.540377		-0.416497
0.1923		0.4653		-0.399807		-0.33241		-0.857617		-0.698625
0.426		0.3749		-0.401006		-0.422918		-0.647884		-0.959127
0.5104		0.1667		-0.401272		-0.67256		-0.44449		-0.869128
0.4981		0.2622		-0.401317		-0.233383		-0.842509		-0.188305
0.2338		0.213		-0.403195		-0.236443		-2.29275		-0.582508
0.2213		0.6731		-0.403354		-0.298747		-0.73216		-0.575094
0.3571		0.617		-0.404096		-1.22422		-1.13997		0.570128
0.4565		0.4417		-0.40468		-0.503892		-0.699634		-0.850493
0.4749		0.2656		-0.405499		-0.546753		-0.795059		-0.646161
0.0703		0.4407		-0.407583		-0.352631		-0.867899		-0.5494
0.3816		0.6304		-0.408219		-0.423339		-0.822051		-0.574955
0.1205		0.095		-0.408725		-0.346743		-0.513386		-0.516917
0.117		0.606		-0.410109		-0.658213		-0.741554		-0.813377
0.3321		0.263		-0.411277		-0.453492		-0.755995		-0.584535
0.2609		0.7399		-0.411348		-0.403853		-0.600768		-1.26217
0.1429		0.0288		-0.415587		-0.726125		-0.994328		-0.375564
0.4832		0.5787		-0.416333		-0.578675		-0.787905		-0.862093
0.2947		0.4675		-0.416618		-0.083225		-0.873207		-0.603024
0.1633		0.2689		-0.417206		-0.178278		-0.728812		-0.417095
0.1121		0.3623		-0.418185		0.411462		-0.608857		-1.0948
0.0984		0.1644		-0.418284		-0.549285		-0.64516		-1.12211
0.2724		0.7932		-0.418509		-0.42329		-0.900827		-0.491872
0.1088		0.4572		-0.41996		-0.508293		-0.593824		-0.065509
0.3919		0.3342		-0.424667		-0.27641		-1.05218		-1.15446
0.0024		0.4088		-0.425742		-0.327442		-0.77261		0.002936
0.1862		0.0027		-0.426327		-0.471741		-0.587956		-0.310027
0.0011		0.3504		-0.431135		-0.343888		-0.802125		0.028381
0.0788		0.4432		-0.431448		-0.756238		-1.55954		-1.46608
0		0.3556		-0.43146		-0.289356		-1.09559		-0.828049
0.4843		0.2475		-0.433503		-0.345091		-0.6892		-0.347972
0.1185		0.3587		-0.434045		-0.401312		-1.4661		-0.646371
0.0938		0.5135		-0.434055		-0.201268		-0.799804		-0.477908
0.1854		0.518		-0.43482		-0.449773		-1.07142		-0.709075
0.1171		0.5116		-0.436023		-0.526302		-0.736964		-0.528678
0.3579		0.1835		-0.436106		-0.297134		-0.791044		-0.608958
0.1499		0.3238		-0.439195		-0.482249		-0.884781		-0.654011
0.1273		0.588		-0.439428		-0.765692		-1.12138		-1.06269
0.1223		0.2019		-0.440588		-0.46075		-1.14725		-0.590356
0.071		0.0419		-0.442298		-0.645837		-0.854296		-1.01951
0.3754		0.947		-0.443983		-0.182062		-1.06339		-0.51186
0.1051		0.4986		-0.444437		-0.457409		-0.531901		-0.492971
0.1454		0.5222		-0.445555		-0.312853		-0.641961		-0.584921
0.0325		0.5356		-0.445816		-0.710202		-1.10349		-0.388601
0.0443		0.5742		-0.446287		-0.560564		-0.734204		-1.31218
0.182		0.3573		-0.447442		-0.379197		-0.973961		-0.547451
0.1868		0.414		-0.44798		-0.330738		-1.14204		-0.785507
0.2478		0.2687		-0.448651		-0.369836		-1.29572		-0.692994
0.4895		0.4374		-0.449555		-0.369396		-0.7481		-0.919973
0.4145		0.4906		-0.450017		-0.700561		0.994413		-0.988584
0.0215		0.3656		-0.452029		-0.183438		-1.05468		-0.576865
0.1912		0.6736		-0.452058		-0.298225		-0.761935		-0.47045
0.1481		0.631		-0.452843		-0.429795		-0.73816		-0.53922
0.2658		0.8612		-0.453343		-0.5423		-0.619486		-0.652348
0.0328		0.3525		-0.453613		-0.545263		-0.519762		-0.739952
0.1344		0.5466		-0.45515		-0.40905		-0.611951		-0.626381
0.3072		0.3942		-0.455921		-0.443592		-2.01931		-0.649141
0.3773		0.3797		-0.456441		-0.445785		-0.911873		-0.797612
0.3796		0.612		-0.457077		-0.398807		-0.967124		-0.755398
0.5374		0.6698		-0.457277		-0.495282		-0.58618		-0.855364
0.3686		0.2527		-0.457974		-1.73249		-0.882316		-0.703165
0.2818		0.4427		-0.458428		-0.669451		-1.10668		0.01799
0.2787		0.0848		-0.459474		-1.80564		-1.14112		-0.550724
0.4552		0.2736		-0.460522		-0.104206		-1.10775		-0.505839
0.171		0.332		-0.460718		-0.550942		-0.74803		-0.669554
0.1509		0.4779		-0.460816		-0.765551		-0.89347		-1.06117
0.5521		0.6421		-0.461161		-0.286315		-1.16261		-0.7355
0.0004		0.2209		-0.46128		-0.597216		-1.46718		-1.07079
0.1049		0.3468		-0.461321		-0.287713		-0.618049		-0.343675
0.1949		0.2774		-0.461349		-1.84524		-0.806212		-0.7133
0.4504		0.2665		-0.461886		-1.06863		-0.616439		-0.233885
0.3332		0.0269		-0.462558		-0.326078		-0.844169		-0.728848
0.2092		0.0002		-0.464839		-0.448831		-2.1979		-0.420189
0.1617		0.449		-0.466629		-0.929382		0.128504		-0.305701
0.1201		0.1889		-0.468305		-0.623619		-0.9564		-0.645084
0.0851		0.3		-0.469785		-0.497573		-0.914928		-0.841728
0.2488		0.6276		-0.470953		-1.59377		-0.925257		-0.598192
0.163		0.4619		-0.472169		-0.563571		-1.46324		-0.539432
0.4219		0.1846		-0.472649		-0.79602		-0.926523		-0.543727
0.001		0.7276		-0.473733		-0.659394		-0.947872		-0.932248
0.5363		0.423		-0.473812				-0.800422
0.1273		0.1313		-0.47423				-1.52181
0.7671		0.4963		-0.474707				-0.551553
0.1308		0.6044		-0.475854				-0.60477
0.3623		0.2557		-0.477427				-1.06335
0.3029		0.8768		-0.477858				-0.707909
0.0001		0.1011		-0.477876				-0.986963
0.0531		0.3765		-0.48058				-0.562846
0.2284		0.079		-0.48137				-0.890935
0.2489		0.1661		-0.4817				-0.796098
0.1567		0.593		-0.483089				-0.714712
0.631		0.6261		-0.483786				-1.08148
0.3307		0.9462		-0.48386				-0.601691
0.1154		0.3026		-0.486834				-0.881851
0.1535		0.4664		-0.487296				-0.616872
0.1372		0.0742		-0.489879				-0.599203
0.1121		0.1839		-0.490804				-0.771181
0.4013		0.2153		-0.491334				-0.997264
0.6214		0.4194		-0.491463				-0.943345
0		0.2286		-0.491547				-1.22542
0		0.117		-0.493864				-0.767294
0.4859		0.1934		-0.494469				-0.658164
0.5876		0.2932		-0.495033				-0.576778
0.4961		0.1835		-0.495425				-0.728546
0.3295		0.4806		-0.495462				-1.2749
0.2038		0.0661		-0.495596				-0.705843
0.4149		0.217		-0.496252				-1.52905
0.2481		0.057		-0.497429				-0.617249
0.1275		0.5897		-0.497714				-0.77793
0.6024		0.2373		-0.499322				-0.747689
0.3875		0.2933		-0.500403				-0.630721
0.4849		0.1517		-0.502081				-0.307108
0.8185		0.4348		-0.502367				-0.631326
0.2941		0.5284		-0.502836				-0.686863
0.0817		0.7412		-0.503407				-1.10684
0.1216		0.1729		-0.505967				-1.12825
0.0002		0.3953		-0.506988				-0.59891
0.2156		0.5014		-0.507031				-1.08597
0.189				-0.507785				-0.850562
0.3426				-0.507972				-0.843577
0.1579				-0.508773				-0.581039
0.1106				-0.509391				-0.505675
0.0332				-0.510507				-0.881249
0.3412				-0.511754				-1.02213
0.1024				-0.51323				-0.639566
0.0713				-0.513243				-0.675606
0.3845				-0.513895				-1.11678
0.0162				-0.513911				-1.33078
0.6568				-0.514689				-0.633299
0.0725				-0.516481				-0.892296
0.0874				-0.518908				-0.715905
0.6563				-0.520929				-1.1279
0.1				-0.521474				-1.26846
0.0982				-0.521872				-0.934644
0.2232				-0.522665				-0.679458
0				-0.523833				-0.75629
0.3151				-0.523921				-0.825011
0.2012				-0.526838				-1.40514
0.1282				-0.527079				-0.904238
0.2451				-0.527853				-0.48142
0.2386				-0.527972				-0.564702
0.5461				-0.528137				-1.30686
0.0787				-0.529853				-0.643895
0.1988				-0.530092				-1.12302
0.2215				-0.530302				-0.609522
0.2325				-0.530945				-0.688601
0.327				-0.530971				-0.623512
0.0661				-0.532466				-1.4469
0.3585				-0.533519				-1.19368
0.0928				-0.534064				-0.935025
0.3215				-0.534421				-0.734248
0.0804				-0.534803				-1.0954
0.0741				-0.53516				-0.54987
0.4705				-0.536859				-0.892145
0.4882				-0.538896				-0.787675
0.0134				-0.539416				-1.20879
0.1644				-0.539477				-0.538909
0.2277				-0.539889				-0.965605
0.152				-0.540506				-0.531049
0.4345				-0.541058				-0.751329
0.3127				-0.541275				-0.845678
0.2496				-0.541468				-1.23447
0.1143				-0.541556				-0.753059
0.0305				-0.541631				-0.649762
0.0827				-0.541667				-1.14027
0.1698				-0.542199				-0.856368
0.5293				-0.543818				-0.680476
0.1086				-0.544556				-0.756322
0.2248				-0.544631				-0.677692
0.3384				-0.545632				0.174521
0.5552				-0.546525				-1.14075
0.2495				-0.546753				-1.1824
0.2049				-0.546753				0.053738
0.2042				-0.546753				-0.592524
0.4255				-0.546753				-0.46077
0.2853				-0.546753				-0.516367
0.2464				-0.546753				-0.528111
0.3681				-0.546948				-0.652506
0.2328				-0.547771				-0.74007
0.8633				-0.547919				-0.679269
0.1794				-0.548015				-1.17841
0.4003				-0.549502				-0.86961
0.0936				-0.552239				-1.05634
0.018				-0.553347				-1.26761
0.1009				-0.55454				-0.793558
0.0493				-0.55504				-0.619899
0.1734				-0.55577				-0.589784
0.15				-0.556353				-0.642059
0.1678				-0.556602				-1.15833
0.3045				-0.559764				-0.396533
0.3503				-0.561681				-0.74885
0.1869				-0.562352				-0.823761
0.1591				-0.56297				-0.261665
0.2305				-0.56316				-0.903507
0.2171				-0.568594				-0.542268
0.1608				-0.570172				-1.94659
0.2568				-0.570488				-0.823644
0.2833				-0.570936				-0.927879
0.1927				-0.572397				-0.676417
0.0082				-0.572676				-0.871006
0.1997				-0.573425				-0.807072
0.0595				-0.573593				-1.07435
0.2837				-0.574265				-1.03106
0.2195				-0.574824				-1.2057
0.0603				-0.575655				-0.662979
0.1316				-0.57984				-1.01461
0.1622				-0.580059				-0.853085
0.2724				-0.581581				-0.941186
0.2534				-0.581656				-0.837414
0.0606				-0.585419				-0.483915
0				-0.585751				-0.907389
0.0982				-0.586383				-0.844112
0.0838				-0.5877				-0.927769
0.2922				-0.589901				-0.570324
0.0729				-0.590382				-1.21796
0.0924				-0.591353				-0.851763
0.0493				-0.591539				-0.778989
0.1767				-0.591881				0.31735
0.1281				-0.5929				-1.13262
0.3924				-0.595123				-1.00853
0.23				-0.597558				-1.17389
0.1333				-0.597843				-1.11997
0.0207				-0.597942				-0.722555
0.0719				-0.598138				-0.705469
0.3048				-0.598865				-0.566473
0.2284				-0.599436				-0.790131
0.071				-0.599539				-1.52848
0.146				-0.60056				-0.89254
0.2358				-0.601742				-0.623567
0.4274				-0.605039				-0.742472
0.5814				-0.606443				-1.03494
0.1771				-0.606579				-1.05551
0.1399				-0.606821				-0.993818
0.1673				-0.607226				-0.991295
0.2866				-0.607851				-0.622578
0.1516				-0.608087				-0.483213
0.2619				-0.608662				-0.179851
0.2309				-0.610307				-0.851447
0.0892				-0.613423				-1.20148
0.1179				-0.613869				-0.609972
0.4189				-0.616999				-0.887402
0.3453				-0.619565				-0.915528
0.2258				-0.620806				-0.906649
0.9971				-0.623985				-0.782611
0.0542				-0.624379				-1.64225
0.1163				-0.624965				-1.09827
0.0222				-0.629589				-0.731463
0.1001				-0.630174				-0.679594
0.0908				-0.633394				-0.790147
0.5273				-0.637497				-1.00796
0.0005				-0.638321				-0.705731
0.1268				-0.641022				-0.767358
0.2346				-0.641066				-0.869029
0.0003				-0.64175				-0.999633
0.1605				-0.641759				-0.78039
0.0149				-0.641952				-1.04885
0.401				-0.645852				-0.709534
0				-0.652008				-0.679009
0.0894				-0.65438				-1.18062
0.3293				-0.654489				-1.01797
0.0002				-0.656859				-0.895009
0.1798				-0.657949				-1.23513
0.1891				-0.659298				-1.06179
0.0007				-0.659884				-0.666419
0.1393				-0.661711				-1.23675
0.4491				-0.662578				-0.673881
0.2311				-0.664196				-1.58832
0.5344				-0.665114				-1.48378
0.2971				-0.667293				-0.834256
0.2329				-0.667677				-0.918755
0.1483				-0.667751				-1.66108
0.0053				-0.668094				-0.984512
0.1178				-0.669349				-0.95589
0.2579				-0.669491				-1.05795
0.2376				-0.670086				-0.746442
0.436				-0.674001				-0.62737
0.3198				-0.675109				-0.491234
0.3564				-0.676424				-0.551141
0.5299				-0.680593				-1.1414
0.2254				-0.68408				-1.07944
0.4187				-0.684482				-0.788621
0.1781				-0.685187				-0.93014
0.2516				-0.688714				-0.911931
0.2302				-0.690462				-1.04057
0.012				-0.6946				-0.704351
0.6245				-0.700882				-1.40277
0.2323				-0.704745				-0.836276
0.049				-0.707735				-1.13185
0.0845				-0.707832				-1.45612
0.8977				-0.709253				-1.07209
0.2448				-0.709584				-0.738504
0.0338				-0.710178				-0.974941
0.3667				-0.710937				-0.947659
0.4688				-0.712187				0.129067
0.6207				-0.715001				-0.89558
0.0001				-0.718692				-1.09203
0.39				-0.720931				-0.60552
0.1263				-0.721617				-0.908298
0.4267				-0.723511				-0.436701
0.0619				-0.727133				-0.721973
0.1035				-0.728745				-0.935427
0.3619				-0.730395				-0.883544
0.0853				-0.73293				-0.928999
0.1153				-0.736304				-0.924779
0.2815				-0.736559				-1.15469
0.217				-0.737132				-0.975926
0.0566				-0.738222				-1.08066
0.148				-0.740455				-1.04947
0.6723				-0.741352				-1.06883
0.1533				-0.743164				-0.977452
0.6388				-0.74495				-0.654791
0.1667				-0.746193				-1.33948
0.2323				-0.752952				-0.55391
0.2173				-0.754127				-1.07819
0.9465				-0.755686				-0.941374
0.0342				-0.756741				-0.536148
0.3139				-0.758646				-0.666045
0.3854				-0.75879				-1.09937
0.5329				-0.759038				-0.610448
0.0001				-0.76027				-0.291114
0.1084				-0.760461				-0.540875
0.0458				-0.760752				-0.516534
0.1153				-0.771042				-1.19732
0.1113				-0.772954				-0.790526
0.0485				-0.774586				-0.672276
0.3549				-0.778751				-0.651217
0.1924				-0.779396				-0.919139
0.3774				-0.782014				-0.688539
0.1265				-0.786131				-0.674835
0.2634				-0.787149				-0.858416
0.0535				-0.789707				-0.804497
0.1276				-0.791081				-0.975294
0.0989				-0.791545				-0.630034
0.3303				-0.7922				-1.18418
0.2109				-0.794063				-0.651436
0.2365				-0.797918				-1.11309
0.5337				-0.802849				-0.888539
0.1522				-0.803696				-0.82595
0.1319				-0.804454				-0.931376
0.7348				-0.810555				-1.07732
0.1835				-0.814286				-0.964275
0.2502				-0.815768				-0.692616
0				-0.82161				-1.41963
0.38				-0.824595				-1.63363
0.3133				-0.826563				0.588965
0.1942				-0.826634				-0.481252
0.3826				-0.827312				-0.520052
0.0482				-0.832382				-1.02467
0.2234				-0.833121				-0.95139
0.2419				-0.833694				-0.787415
0.0763				-0.83888				-0.710153
0.1888				-0.840941				-0.843404
0.1498				-0.844879				-0.672265
0.1094				-0.85258				-0.961608
0.1946				-0.862451				-0.847035
0.1145				-0.863788				-0.331005
0.2935				-0.887048				-0.965695
0.1936				-0.887646				-1.16597
0.3571				-0.898403				-1.161
0.4632				-0.924235				-0.611443
0.1639				-0.93015				-0.76351
0.0302				-0.931921				-1.16403
0.0291				-0.93506				-0.934766
0.1381				-0.937563				-0.976001
0.4632				-0.942282				-1.16412
0.2631				-0.953588				-1.21121
0.118				-0.962596				-0.236812
0.1263				-0.970514				-0.946553
0.3813				-0.971709				-0.452085
0.1163				-0.975574				-0.66503
0				-0.977929				-1.01302
0.1685				-0.979473				-0.302192
0.4112				-0.984904				-0.607621
0.0515				-0.987638				-0.931979
0.1288				-1.00307				-1.02496
0.1645				-1.00375				-0.911213
0.0944				-1.00801				-0.577493
0.1072				-1.01393				-0.955521
0.4304				-1.02951				-0.667987
0.4015				-1.03609				-0.45694
0.3672				-1.04592				-0.955554
0.1405				-1.04622				-0.794367
0.0199				-1.07351				-0.785083
0.4799				-1.08308				-1.06966
0.1371				-1.08702				-0.787609
0.3103				-1.08807				-1.02143
0.0779				-1.08887				-2.19388
0.1888				-1.09352				-0.841137
0.2459				-1.09996				-0.268911
0.3875				-1.11076				-0.590437
0.0132				-1.11711				-0.625278
0.0874				-1.12885				-0.257058
0.123				-1.16094				-0.670726
0.3954				-1.18158				-0.609637
0.104				-1.2395				-0.749058
0.097				-1.24529				-0.202797
0.3226				-1.31496				-0.906871
0.3326				-1.32027				-0.84637
0.3172				-1.32058				-1.01604
0.2577				-1.37812				-0.797625
0.4507				-1.38857				-0.684321
0.3827				-1.46223				1.07507
0.0886				-1.5624				-0.525339
0.2996				-1.6782				-0.604289
0.2262				-1.74366				0.022832
0.5125				-1.78534				-1.1897
0.4068				-2.02041				-0.393289
0.6107				-2.32385				-0.564259
0.1189
0.0506
0.1701
0.1635
0.3124
0.2295
0.1039
0.0345
0.7006
0.4018
0.1266
0.4456
0.6188
0.0019
0.4019
0.0275
0.0767
0.2207
0.0837
0.2246
0.5951
0.1756
0.0676
0.0644
0.0078
0.2787
0.1378
0.1817
0.1777
0.9022
0.3884
0.4637
0.0924
0.2439
0.2396
0.2559
0.0919
0.0027
0.59
0.1758
0.0004
0.1908
0.1508
0.2122
0.0997
0.4676
0.6939
0.1872
0.5613
0.1298
0.5576
0.5638
0.1545
0.1413
0.413
0.0143
0.1815
0.0055
0.0649
0.0343
0.2472
0.1117
0
0.1675
0.0133
0.0368
0.1005
0.9228
0.0273
0.1167
0.2097
0.2001
0.127
0.0045
0.0068
0.1771
0.0052
0.0849
0.1994
0.4119
0.4664
0.1924
0.3326
0.2749
0.1878
0.1797
0.0911
0.1753
0.2379
0.0399
0.0644
0.1288
0.0041
0.4698
0.6208
0.0587
0.0664
0.1883
0.111
0.2094
0.1667
0.1324
0.1319
0.1111
0.2079
0.3159
0.2365
0.1356
0.0001
0.602
0.1632
0.3715
0.056
0.1373
0.1821
0.0014
0.346
0.5875
0.0915
0.3125
0.3436
0.0625
0.1764
0.0452

## Sheet: Fig. 1d(X)
Name	Tumor Free (Days)	Date
DDR7612L	172	1
DDR7613L	109	1
DDR7614L	137	1
DDR7658L	172	1
DDR7659R	144	1
DDR7660L	133	1
DDR7662L	172	1
DDR7665L	172	1
DDR7564L	193	1
DDR7565L	142	1
DDR7567R	187	1
DDR7568R	200	0
DDR7577R	149	1
DDR7578L	102	1
DDR7581R	152	1
DDR7712R	152	1
DDR7710R	172	1
DDR7713R	156	1
DDR7715R	172	1
DDR7745R	90	1
DDR7746R A	113	1
DDR7747L	133	1
DDR7748R	133	1
DDR7749L	133	1
DDR7750R	152	1
DDR7751R	113	1
DDR7752L	102	1
DDR7753R A	124	1
DDR7755L	88	1
DDR7710R	172	1
DDR7713R	156	1
DDR7715R	172	1
DDR7745R	90	1
DDR7746R A	113	1
DDRL7747	133	1
DDR7748R	133	1
DDR7749L	133	1
DDR7750L	152	1
DDR7751L	152	1
DDR7752L	102	1
DDR7753R A	124	1
DDR7755L	88	1

## Sheet: Fig. 1g
	Tumor Free Survival (Days)	sgControl	sgMre11
M7326 L	94		1
M7326 R	112		0
M7317 L	118		1
M7317 R	153		0
M7211 L	164		0
M7211 R	157		1
M7171 L	153		0
M7171 R	102		1
M7171 R met	153		1
M7152 L	153		0
M7152 R	115		1
M7172 L	102		1
M7172 R	139		0
M7316 L	153		0
M7316 R	137		1
M7330 L	137		1
M7330 R	137		1
M7328 L	178		1
M7328 R	178		1
M7213 L	153		0
M7213 R	137		1
M7517 L	194		0
M7517 R	181		1
M7520 L	248		0
M7520 R	248		0
M7449 L	118		1
M7449 R	118		1
M7514 L	151		0
M7514 R	131		1
M7503 L	161		0
M7503 R	140		1
M7515 L	74		1
M7515 R	136		1
M7411 L	172		1
M7411 R	185		0
M7471 L	150		1
M7471 R G5	161		1
M7471 R G4	161		1
M7475 L	248		0
M7475 R	248		0
M7448 L*	35		0
M7448 R *	35		0
C9485L*	77	0
C9485R*	77	0
C9490L	253	0
C9490R	253	1
C9492L	281	0
C9492R	281	0
C9579L	155	1
C9579R	159	0
C9412L	281	0
C9412R	281	0
C9415L	128	1
C9415R	140	1
C9260L	190	0
C9260R	181	1
C9264L	219	0
C9264R	211	1
C9266L	253	0
C9266R	238	1
C9267L	201	1
C9267R	219	0
C8911L	128	0
C8911R	135	1
C8965L	107	1
C8965R	128	1

## Sheet: Fig. 1i
Tumor Growth
Time (Days)	C8911R	C8965L	C9579L	C9267L	C9266R	C9260R	C9490R	C9415L	C9264R	M7471L	M7411L	M7517L	M7530R	M7449R	M7514R	M7213R	M7328L	M7330R	M7316R	M7172L	M7152R	M7171R	M7211R	M7317L	M7326L
0	31.537	32.4277	36.713	53.8429	96.2125	96.2125	44.2281	283.643	64.4192	919.73	819.82	344.9	102.74	839.31	18.104	153.35	54.804	25.247	535.13	199.22	417.2	304.19	172.15	135.92	237.67
1
2			92.4955			188.155									44.029								335.3
3		71.8848																	909.78	264.31	1197.1				354.33
4	64.4192			130.329				549.349								698.41	1188.8	166.4
5		165.734							228.426
6
7	253.394					289.575		948.224				301.45				844.74		601.8		335.66			1323.5
8			156.855		294.345		120.7					641.61	373.91									422.52
9															227.23									389.65	948.22
10		218.35		723.982																					1461.9
11	643.14							1175.62	570.286
12			558.006										1056.7
13		210.602													839.31									822.33
14					699.171	348.388	395.76													742.03
15				1121.25											1424.9
16			1297.86																					1409
17		259.422			1010.92		762.821															422
18
19
20			1406.08
21		704.306		1729.15		552.699																751.02
22																				944.61
23
24																				1010.8		2284.7
25		776.866
26
27
28		846.652
29
30
31
32		1447.32
		Days to Tumor Endpoint
		sgControl	sgMre11
		32	10
		11	24
		11	22
		20	16
		21	3
		21	7
		17	7
		17	3
			7
			11
			4
			0
			0
			0
			1

## Sheet: Fig. 1j
	H3S10pH Positive (per total of 100 cells)		H3S10pH Positive (per total of 100 cells)		H3S10pH Positive (per total of 100 cells)
	C9415L	M7411LA	C9266RA	M7172LA	C9267LA	M7513RA
	sgControl	sgMre11	sgCon	sgMre11	sgCon	sgMre11
#1	17	21	18	23	19	28
#2	10	18	16	27	10	17
#3	15	22	20	18	15	30
#4	14	20	15	27	14	18
#5	12	19	16	25	12	20
Total	68	100	85	120	70	113
