# Supplementary material for: MRE11 liberates cGAS from nucleosome sequestration during tumorigenesis
Source: Nature. 2024 Jan 10;625(7995):585–92. doi: 10.1038/s41586-023-06889-6 (PMC10794148; doi:10.1038/s41586-023-06889-6)
Supplement: Supplementary file 6 — Source Data Fig. 2 [file 41586_2023_6889_MOESM6_ESM.xlsx]

## Sheet: Fig. 2b
	Post-mitotic arrest	G2 Arrest	Mitosis	Total Cells
sgControl	101	13	21	135
sgMre11	38	1	73	112
	Percentage of Cells
sgControl	74.8148	9.62963	15.5556
sgMre11	32.4786	0.854701	66.6667

## Sheet: Fig. 2c
	EdU negative cell				( % )
	sgCon	Total cells	sgMre11	Total cells	sgCon	sgMre11
#1	115	300	47	300	38.3333	15.6667
#2	135	300	59	300	45	19.6667
#3	85	300	35	300	28.3333	11.6667
#4	127	300	41	300	42.3333	13.6667

## Sheet: Fig. 2d
	sgCon
	Micronucleus	Blebbing	Binucleus	Multinucleus	Normal	Total Cells
#1	4	2	3	2	106	115
#2	5	5	1	1	92	101
#3	8	2	4	1	196	107
#4	7	5	5	1	102	117
	sgMre11
	Micronucleus	Blebbing	Binucleus	Multinucleus	Normal	Total Cells
#1	2	1	5	3	97	107
#2	3	4	4	2	101	111
#3	2	4	6	4	109	121
#4	4	4	5	3	89	101

## Sheet: Fig. 2e
pMMECs Day 8
	cGAS positive cells				( % )
	sgCon	total 300	sgMre11	total 300	sgCon	sgMre11
#1	32	300	13	300	10.6667	4.33333
#2	27	300	16	300	9	5.33333
#3	25	300	6	300	8.33333	2
#4	33	300	8	300	11	2.66667
#5	15	300	11	300	5	3.66667
#6	19	300	14	300	6.33333	4.66667

## Sheet: Fig. 2f
	For IFIT1 (Ct)		For IFNb1 (Ct)
	hActin	Ifit1	hActin	IFNb1
sgCon	16.4588	22.2294	16.4588	28.052	Exp #1
	16.3457	22.123	16.3457	28.0141	Exp #2
	16.5237	22.1339	16.5237	27.9017	Exp #3
sgMre11	14.9775	24.5665	14.9775	29.4948	Exp #1
	15.2259	24.3538	15.2259	27.8895	Exp #2
	15.3246	24.3976	15.3246	28.1313	Exp #3

## Sheet: Fig. 2g
sgCon
EdU	Negative		Positive
cGAS	Negative	Positive	Negative	Positive	Total cell
#1	22	1	202	6	231
#2	64	3	198	6	271
#3	16	1	290	9	316
#4	43	2	206	9	260
#5	22	1	202	6	231
#6	26	1	198	6	231
#7	28	2	168	4	202
#8	24	1	138	5	168
#9	25	1	168	7	201
#10	52	3	138	5	198
Total cGAS-(X)	322	16	1908	63	2309
Total EdU-(X)	338		1971
Total cell	2309
cGAS-(X)/EdU-(X) %	95.2663	4.73373	96.8037	3.19635
Total cGAS %	3.42139
EdU %	14.6384		85.3616
X = Negative or Positive
Total cGAS-(X): Number of cells with cGAS-(X) Total EdU-(X): Number of cells with EdU-(X) Total Cell : Number of total cell cGAS-(X)/EdU(X) % : % of cells with EdU-(X) in cGAS-(X)
Fig. 2g : cGAS-(positive)/EdU(Negative vs Positive) %: % of cells with EdU-(Negative vs Positive) in cGAS-(Positive)

## Sheet: Fig. 2h
sgCon						sgCon + 0.5 μM C-176						sgMre11						sgMre11 + 2.5mM cGAMP
EdU	Negative		Positive			EdU	Negative		Positive			EdU	Negative		Positive			EdU	Negative		Positive
cGAS	Negative	Positive	Negative	Positive	Total cell	cGAS	Negative	Positive	Negative	Positive	Total cell	cGAS	Negative	Positive	Negative	Positive	Total cell	cGAS	Negative	Positive	Negative	Positive	Total cell
#1	8	3	84	5	100	#1	6	2	114	12	134	#1	6	0	150	12	168	#1	12	3	100	5	120
#2	16	12	124	16	168	#2	6	2	113	13	134	#2	1	2	103	5	111	#2	6	4	92	10	112
#3	10	2	88	12	112	#3	8	1	100	8	117	#3	6	1	108	4	119	#3	12	4	120	14	150
#4	9	5	79	9	102	#4	6	4	108	8	126	#4	5	1	115	3	124	#4	7	3	76	8	94
#5	12	5	95	7	119	#5	5	3	107	7	122	#5	6	1	110	7	124	#5	8	4	85	7	104
#6	6	2	84	15	107	#6						#6						#6
#7	8	3	66	12	89	#7						#7						#7
#8						#8						#8						#8
#9						#9						#9						#9
#10						#10						#10						#10
Total cGAS-(X)	69	32	620	76	797	Total cGAS-(X)	31	12	542	48	633	Total cGAS-(X)	24	5	586	31	646	Total cGAS-(X)	45	18	473	44	580
Total EdU-(X)	101		696			Total EdU-(X)	43		590			Total EdU-(X)	29		617			Total EdU-(X)	63		517
Total cell	797					Total cell	633					Total cell	646					Total cell	580
cGAS-(X)/EdU-(X) %	68.3168	31.6832	89.0805	10.9195		cGAS-(X)/EdU-(X) %	72.093	27.907	91.8644	8.13559		cGAS-(X)/EdU-(X) %	82.7586	17.2414	94.9757	5.02431		cGAS-(X)/EdU-(X) %	71.4286	28.5714	91.4894	8.51064
Total cGAS %	13.5508					Total cGAS %	9.47867					Total cGAS %	5.57276					Total cGAS %	10.6897
EdU %	12.6725		87.3275			EdU %	6.79305		93.207			EdU %	4.48916		95.5108			EdU %	10.8621		89.1379
X = Negative or Positive						X = Negative or Positive						X = Negative or Positive						X = Negative or Positive
Total cGAS-(X): Number of cells with cGAS-(X) Total EdU-(X): Number of cells with EdU-(X) Total Cell : Number of total cell cGAS-(X)/EdU(X) % : % of cells with EdU-(X) in cGAS-(X)						Total cGAS-(X): Number of cells with cGAS-(X) Total EdU-(X): Number of cells with EdU-(X) Total Cell : Number of total cell cGAS-(X)/EdU(X) % : % of cells with EdU-(X) in cGAS-(X)						Total cGAS-(X): Number of cells with cGAS-(X) Total EdU-(X): Number of cells with EdU-(X) Total Cell : Number of total cell cGAS-(X)/EdU(X) % : % of cells with EdU-(X) in cGAS-(X)						Total cGAS-(X): Number of cells with cGAS-(X) Total EdU-(X): Number of cells with EdU-(X) Total Cell : Number of total cell cGAS-(X)/EdU(X) % : % of cells with EdU-(X) in cGAS-(X)
Fig. 2h : Cells with EdU-Negative						Fig. 2h : Cells with EdU-Negative						Fig. 2h : Cells with EdU-Negative						Fig. 2h : Cells with EdU-Negative

## Sheet: Fig. 2i
		For IFIT1 (Ct)
		hActin	Ifit1
sgCon		13.2625	23.0676	Exp #1
	0h	13.3014	23.0027	Exp #2
		13.34	22.9617	Exp #3
sgMre11		13.4274	24.9611	Exp #1
	0h	13.4239	24.8781	Exp #2
		13.3147	24.939	Exp #3
sgcGAS		13.4485	26.3856	Exp #1
	0h	13.4916	26.1149	Exp #2
		13.5669	26.0612	Exp #3
sgCon	cGAMP 6h	13.2048	20.6941	Exp #1
		13.1813	20.7332	Exp #2
		13.1907	20.7009	Exp #3
sgMre11	cGAMP 6h	13.4675	21.5777	Exp #1
		13.4795	21.4464	Exp #2
		13.6247	21.4798	Exp #3
sgcGAS	cGAMP 6h	13.7669	22.7078	Exp #1
		13.9689	22.699	Exp #2
		13.8485	22.6152	Exp #3

## Sheet: Fig. 2k
sgControl									sgMre11
Day	Cell Count	AVG	% Positive Cells	AVG	Total Positive Cells	AVG	Normalized Total Positive Cell Average		Day	Cell Count	AVG	% Positive Cells	AVG	Total Positive Cells	AVG	Normalized Total Positive Cell Average
0	120000	120000	1.3	1.4	1560	1680	0.928571		0	120000	120000	1.74	1.855	2088	2226	0.938005
	120000		1.4		1680		1			120000		1.855		2226		1
	120000		1.4		1680		1			120000		1.855		2226		1
	120000		1.5		1800		1.07143			120000		1.97		2364		1.06199
4	273000	276000	13.4	13.6	36582	37542	21.775		4	576000	579500	25.2	25.25	145152	146326	65.2075
	279000		13.8		38502		22.9179			583000		25.3		147499		66.2619
	353500	350250	23.4	23.6	82719	82652.5	49.2375			1064000	1064000	42.1	43.5	447944	462840	201.233
	347000		23.8		82586		49.1583			1064000		44.9		477736		214.616
8	730000	739000	25.9	27.5	189070	203369	112.542		8	1184000	1173000	60.3	61.4	713952	720101	320.733
	748000		29.1		217668		129.564			1162000		62.5		726250		326.258
	920000	899500	31.1	32	286120	287656	170.31			1567000	1673500	75.6	75.25	1.18465e+06	1258936	532.189
	879000		32.9		289191		172.137			1780000		74.9		1.33322e+06		598.931
13	1370000	1363000	45.6	45.75	624720	623562	371.857		13	1967000	1973500	86.2	87.15	1695554	1719967	761.704
	1356000		45.9		622404		370.479			1980000		88.1		1.74438e+06		783.639
	1654000	1684000	51.2	52	846848	875920	504.076			2567000	2573500	95.6	96	2454052	2470586	1102.45
	1714000		52.8		904992		538.686			2580000		96.4		2487120		1117.3
sgcGas									sgSting
Day	Cell Count	AVG	% Positive Cells	AVG	Total Positive Cells	AVG	Normalized Total Positive Cell Average		Day	Cell Count	AVG	% Positive Cells	AVG	Total Positive Cells	AVG	Normalized Total Positive Cell Average
0	120000	120000	1.28	1.31	1536	1572	0.977099		0	120000	120000	1.25	1.3	1500	1560	0.961538
	120000		1.31		1572		1			120000		1.3		1560		1
	120000		1.31		1572		1			120000		1.3		1560		1
	120000		1.34		1608		1.0229			120000		1.35		1620		1.03846
4	465000	476000	17.4	17.9	80910	85259	51.4695		4	379000	388500	18.7	19.1	70873	74241.5	45.4314
	487000		18.4		89608		57.0025			398000		19.5		77610		49.75
	1200000	1205000	25.1	25.25	301200	304270	191.603			1240000	1190000	21.8	21.55	270320	256570	173.282
	1210000		25.4		307340		195.509			1140000		21.3		242820		155.654
8	1640000	1610000	27.4	27.55	449360	443510	285.852		8	1480000	1465000	29.1	30.1	430680	440815	276.077
	1580000		27.7		437660		278.41			1450000		31.1		450950		289.071
	1740000	1710000	47.5	48.5	826500	829050	525.763			1540000	1510000	45.4	45.7	699160	689980	448.179
	1680000		49.5		831600		529.008			1480000		46		680800		436.41
13	2100000	2045000	65.5	66.45	1375500	1358380	875		13	1780000	1765000	55.1	55	980780	970765	628.705
	1990000		67.4		1341260		853.219			1750000		54.9		960750		615.865
	2490000	2515000	85.2	86.05	2121480	2164370	1349.54			2010000	2045000	67.2	68.5	1350720	1401280	865.846
	2540000		86.9		2.20726e+06		1404.11			2080000		69.8		1451840		930.667
