# Supplementary material for: MRE11 liberates cGAS from nucleosome sequestration during tumorigenesis
Source: Nature. 2024 Jan 10;625(7995):585–92. doi: 10.1038/s41586-023-06889-6 (PMC10794148; doi:10.1038/s41586-023-06889-6)
Supplement: Supplementary file 7 — Source Data Fig. 3 [file 41586_2023_6889_MOESM7_ESM.xlsx]

## Sheet: Fig. 3b
	MDA-MB-231
	0 h
	WT				sgMre11
	cGAS positive	RFP-ISD90 or OG hNCPv139 positive	Colocalization	Total Cell number	cGAS positive	RFP-ISD90 or OG hNCPv139 positive	Colocalization	Total Cell number
#1	2			82	2			60
#2	2			77	4			55
#3	3			43	2			49
#4	2			68	2			71
#5	3			74	2			77
%	2.43902	0	0		3.33333	0	0
	2.5974	0	0		7.27273	0	0
	6.97674	0	0		4.08163	0	0
	2.94118	0	0		2.8169	0	0
	4.05405	0	0		2.5974	0	0
Average	3.80168	0	0		4.0204	0	0
			total	344				312
	RFP ISD90 1 h
	WT				sgMre11
	cGAS positive	RFP-ISD90 or OG hNCPv139 positive	Colocalization	Total Cell number	cGAS positive	RFP-ISD90 or OG hNCPv139 positive	Colocalization	Total Cell number
#1	11	74	3	83	5	76	1	78
#2	8	60	3	68	9	108	2	112
#3	13	106	3	120	5	67	0	72
#4	15	107	3	125	6	73	2	81
#5	10	82	4	95	3	54	0	62
%	13.253	89.1566	3.61446		6.41026	97.4359	1.28205
	11.7647	88.2353	4.41176		8.03571	96.4286	1.78571
	10.8333	88.3333	2.5		6.94444	93.0556	0
	12	85.6	2.4		7.40741	90.1235	2.46914
	10.5263	86.3158	4.21053		4.83871	87.0968	0
Average	11.6755	87.5282	3.42735		6.72731	92.8281	1.10738
			total	491				405
	OG-hNCP139 1 h
	WT				sgMre11
	cGAS positive	RFP-ISD90 or OG hNCPv139 positive	Colocalization	Total Cell number	cGAS positive	RFP-ISD90 or OG hNCPv139 positive	Colocalization	Total Cell number
#1	10	64	9	74	4	44	4	48
#2	12	63	11	72	5	44	3	50
#3	8	60	5	72	2	39	1	41
#4	7	52	7	60	5	56	2	58
#5	13	69	12	88	4	44	2	46
%	13.5135	86.4865	12.1622		8.33333	91.6667	8.33333
	16.6667	87.5	15.2778		10	88	6
	11.1111	83.3333	6.94444		4.87805	95.122	2.43902
	11.6667	86.6667	11.6667		8.62069	96.5517	3.44828
	14.7727	78.4091	13.6364		8.69565	95.6522	4.34783
Average	13.5461	84.4791	11.9375		8.10554	93.3985	4.91369
			total	366				243
	RFP ISD90 3 h
	WT				sgMre11
	cGAS positive	RFP-ISD90 or OG hNCPv139 positive	Colocalization	Total Cell number	cGAS positive	RFP-ISD90 or OG hNCPv139 positive	Colocalization	Total Cell number
#1	8	56	4	59	15	97	3	106
#2	7	45	2	51	7	56	1	62
#3	9	48	1	53	6	56	1	59
#4	10	66	4	82	8	54	2	74
#5	7	54	4	62	6	61	2	88
%	13.5593	94.9153	6.77966		14.1509	91.5094	2.83019
	13.7255	88.2353	3.92157		11.2903	90.3226	1.6129
	16.9811	90.566	1.88679		10.1695	94.9153	1.69492
	12.1951	80.4878	4.87805		10.8108	72.973	2.7027
	11.2903	87.0968	6.45161		6.81818	69.3182	2.27273
Average	13.5503	88.2602	4.78354		10.648	83.8077	2.22269
			total	307				389
	OG-hNCP139 3 h
	WT				sgMre11
	cGAS positive	RFP-ISD90 or OG hNCPv139 positive	Colocalization	Total Cell number	cGAS positive	RFP-ISD90 or OG hNCPv139 positive	Colocalization	Total Cell number
#1	11	32	9	42	28	63	7	75
#2	15	44	12	56	13	51	9	65
#3	23	56	17	91	12	33	8	51
#4	23	34	19	67	18	66	14	78
#5	28	65	22	118	9	28	7	41
%	26.1905	76.1905	21.4286		37.3333	84	9.33333
	26.7857	78.5714	21.4286		20	78.4615	13.8462
	25.2747	61.5385	18.6813		23.5294	64.7059	15.6863
	34.3284	50.7463	28.3582		23.0769	84.6154	17.9487
	23.7288	55.0847	18.6441		21.9512	68.2927	17.0732
Average	27.2616	64.4263	21.7081		25.1782	76.0151	14.7775
			total	374				310
	RFP ISD90 6 h
	WT				sgMre11
	cGAS positive	RFP-ISD90 or OG hNCPv139 positive	Colocalization	Total Cell number	cGAS positive	RFP-ISD90 or OG hNCPv139 positive	Colocalization	Total Cell number
#1	8	83	3	88	6	58	0	60
#2	9	97	4	103	16	54	4	57
#3	6	73	2	77	10	77	0	85
#4	3	77	1	82	5	55	0	57
#5	9	80	2	85	8	48	0	52
%	9.09091	94.3182	3.40909		10	96.6667	0
	8.73786	94.1748	3.8835		28.0702	94.7368	7.01754
	7.79221	94.8052	2.5974		11.7647	90.5882	0
	3.65854	93.9024	1.21951		8.77193	96.4912	0
	10.5882	94.1176	2.35294		15.3846	92.3077	0
Average	7.97355	94.2636	2.69249		14.7983	94.1581	1.40351
			total	435				311
	OG-hNCP v139 6 h
	WT				sgMre11
	cGAS positive	RFP-ISD90 or OG hNCPv139 positive	Colocalization	Total Cell number	cGAS positive	RFP-ISD90 or OG hNCPv139 positive	Colocalization	Total Cell number
#1	5	6	1	98	8	6	1	80
#2	2	2	0	122	9	4	0	102
#3	3	2	0	75	20	7	2	185
#4	1	0	0	73	18	7	1	106
#5	3	3	0	98	9	6	0	72
%	5.10204	6.12245	1.02041		10	7.5	1.25
	1.63934	1.63934	0		8.82353	3.92157	0
	4	2.66667	0		10.8108	3.78378	1.08108
	1.36986	0	0		16.9811	6.60377	0.943396
	3.06122	3.06122	0		12.5	8.33333	0
Average	3.03449	2.69794	0.204082		11.8231	6.02849	0.654895
			total	466				545

## Sheet: Fig. 3c
Plate information													[2'3'-cGAMP] pg/mL
Plate	Repeat	Barcode	Formula	Chamber temperature at start	Chamber temperature at end	Ambient temperature at start	Ambient temperature at end	Measurement date					Sample Name	Value 1	Value 2
1	1		Calc 1: Blank correction (Blanks on each plate) = X - B where X = Meas A B = Average of Blanks	N/A	N/A	N/A	N/A	2021-09-29 15:10:38					siCon	887.407	705.121
													siCon+cGAMP	2676.38	2102.37
Background information													siMre11	521.489	341.979
Plate	Label	Result	Signal	Flashes/Time	Meastime	MeasInfo							siMre11+cGAMP	1234.45	891.997
1	Meas A	0	286048	100	00:00:00	De=1st Ex=Btm Em=N/A
Calculated results: Calc 1: Blank correction (Blanks on each plate) = X - B where X = Meas A B = Average of Blanks
	1	2	3	4	5	6	7	8	9	10	11	12
A	0.0005	0.0825	0.0715	0.5785	0.5225	0.6315
B	-0.0005	0.1625	0.1495	0.6255	0.5775	0.6465
C	-0.0005	0.3055	0.2925	0.4185	0.6595	0.6995
D	0.0005	0.4985	0.4865	0.4535	0.6925	0.6835
E	1.0995	0.7655	0.7295	0.6535	0.5675	0.4925
F	1.1045	0.9345	0.9155	0.6505	0.5605	0.4895
G	1.0555	1.0155	1.0315	0.6895	0.4605	0.6645
H	1.3235	1.0895	1.0995	0.7715	0.4735	0.6655
Curve information - Curve quality data
Formula	Slope at 50% binding	Intercept	ED-20	ED-50	ED-80	Smoothing	Iterations	Response at zero concentration	Fitting status
Calc 2: Curve fitting (blank corrected) = Curve fitting UNK calculation (blank corrected) where Measurement: Meas A	-0.000160956	1.14857	11343.8	1053.09	164.544	Auto	2	-1e+300	OK
Plate information
Plate	Repeat	Barcode	Formula	Chamber temperature at start	Chamber temperature at end	Ambient temperature at start	Ambient temperature at end	Measurement date
1	1		Calc 2: Curve fitting (blank corrected) = Curve fitting UNK calculation (blank corrected) where Measurement: Meas A	N/A	N/A	N/A	N/A	2021-09-29 15:10:38
Background information
Plate	Label	Result	Signal	Flashes/Time	Meastime	MeasInfo
1	Meas A	0	286048	100	00:00:00	De=1st Ex=Btm Em=N/A
Calculated results: Calc 2: Curve fitting (blank corrected) = Curve fitting UNK calculation (blank corrected) where Measurement: Meas A
	1	2	3	4	5	6	7	8	9	10	11	12
A	177049	94462.4	105539	887.407	1234.45	685.439
B	178056	20719.5	30598.4	705.121	891.997	638.825
C	178056	5938.65	6572.47	2676.38	601.053	496.955
D	177049	1486.43	1639.74	2102.37	514.035	536.652
E	1.96333	353.683	428.216	618.207	940.129	1561.99
F	0.470032	81.3829	106.671	626.961	976.548	1600.65
G	15.2208	28.8398	23.0155	521.489	1998.77	587.1
H	-64.9363	4.94992	1.96333	341.979	1814.5	584.346
Plate information
Plate	Repeat	Barcode	Chamber temperature at start	Chamber temperature at end	Ambient temperature at start	Ambient temperature at end	Meas	ScanX	ScanY	Measinfo	Kinetics	Measurement date
1	1		26.2	26.2	24.6	24.6	Meas A	0	0	De=1st Ex=Btm Em=N/A	1	2021-09-29 15:10:38
Background information
Plate	Label	Result	Signal	Flashes/Time	Meastime	MeasInfo
1	Meas A	0	286048	100	00:00:00	De=1st Ex=Btm Em=N/A
Results for Meas A - (A)
	1	2	3	4	5	6	7	8	9	10	11	12
A	0.043	0.125	0.114	0.621	0.565	0.674
B	0.042	0.205	0.192	0.668	0.62	0.689
C	0.042	0.348	0.335	0.461	0.702	0.742
D	0.043	0.541	0.529	0.496	0.735	0.726
E	1.142	0.808	0.772	0.696	0.61	0.535
F	1.147	0.977	0.958	0.693	0.603	0.532
G	1.098	1.058	1.074	0.732	0.503	0.707
H	1.366	1.132	1.142	0.814	0.516	0.708
Basic assay information
Assay ID:				5480
Assay Started:				2021-09-29 15:09:22
Assay Finished:				2021-09-29 15:11:00
Assay Exported:				2021-09-29 15:11:51
Assay Started By:				N/A
Protocol ID:				100319
Protocol Name:				cGAMP ELISA 5000
Serial#:				23000447
Protocol information
Protocol:
Protocol name				cGAMP ELISA 5000
Number of assay repeats				1
Start assay repeat each				N/A
Number of plate repeats				1
Start plate repeat each				N/A
Mode of measurement				By Rows bi-directional
Rotated plate				No
Soft move				Yes
Protocol notes
Plate type:
Name of the plate type				96 General
Number of rows				8
Number of columns				12
Number of the wells in the plate				96
Height of the plate				14.35 mm
Diameter of the well				6.5 mm
Volume of the well				300 µl
Coordinates of corners:
96 General
14.38 mm x------------------------------------------------------ x 113.38 mm
11.24 mm 11.24 mm
14.38 mm x------------------------------------------------------ x 113.38 mm
74.24 mm 74.24 mm
Platemap:
Plate				1
	1	2	3	4	5	6	7	8	9	10	11	12
A	BL	STD1	STD1	UNK7	UNK11	UNK15
B	BL	STD2	STD2	UNK7	UNK11	UNK15
C	UNK1	STD3	STD3	UNK8	UNK12	UNK16
D	UNK2	STD4	STD4	UNK8	UNK12	UNK16
E	UNK3	STD5	STD5	UNK9	UNK13	UNK17
F	UNK4	STD6	STD6	UNK9	UNK13	UNK17
G	UNK5	STD7	STD7	UNK10	UNK14	UNK18
H	UNK6	STD8	STD8	UNK10	UNK14	UNK18
BL - Blank
STD - Standard
UNK - Unknown
Calculations:
Plate				1
Formula index				Calc 1
Formula name				Blank correction (Blanks on each plate)
Formula				Blank correction (Blanks on each plate) where X = A B = Average of Blanks
Formula index				Calc 2
Formula name				Curve fitting (blank corrected)
Formula				Curve fitting (blank corrected) where Measurement: A
Fitting				Spline
Method Options				AutoSmooth Weighted
Curve direction				Indefinite
Use Outliers				No
X-axis transformation				None
Y-axis transformation				None
STD1				100000
STD2				25000
STD3				6250
STD4				1562
STD5				390
STD6				97.7
STD7				24.4
STD8				6.1
Formula unit
Auto export parameters:
Export format				Plate5
Picture				No
Add plate number to the file name				Yes
Each plate to separate file				No
Field separator to use				System
File name format				C:\Users\EnSpire\Desktop\jj.csv
Exported data				MeasA:Result Calc1:Blank correction (Blanks on each plate) Calc2:Curve fitting (blank corrected)
Operations:
Plate 1
Measurement
Meas				A
Tech				Absorbance
Measurements:
Meas				A
Exc. filter				N/A
Excitation wavelength				450 nm
Measurement height				7.5 mm
Number of flashes				100
Number of flashes integrated				10
Flash power				1
Excitation light				1
Reference excitation light				1
Reference AD gain				1
Reference signal				61229
Last edited				2021-09-03 16:21:53
Last edited by				EnSpire
Factory preset				No
Filters:
Monochromator cutoff 230				140
Filter polarization				None
Description				X230co Longpass=230nm Tmin=90%
Used with
Last edited				2011-01-01
Last edited by				Installation
Factory preset				Yes
Monochromator cutoff 360				141
Filter polarization				None
Description				X360co Longpass=360nm Tmin=90%
Used with
Last edited				2011-01-01
Last edited by				Installation
Factory preset				Yes
Monochromator cutoff 585				142
Filter polarization				None
Description				X585co Longpass=585nm Tmin=75%
Used with
Last edited				2011-01-01
Last edited by				Installation
Factory preset				Yes
Instrument:
Serial number				23000447
Nickname				EnSpire
Exported with EnSpire Workstation version 4.13.3005.1482

## Sheet: Fig. 3e
	MDA-MB-231 WT															MN : Micronucleus
	0 Gy					4 Gy					8 Gy
	MN only	cGAS only	MN+cGAS	Non	Total	MN only	cGAS only	MN+cGAS	Non	Total	MN only	cGAS only	MN+cGAS	Non	Total
#1	1	0	2	70	73	11	6	42	43	102	23	19	34	42	95
#2	1	1	3	42	47	12	3	55	38	108	33	11	16	64	97
#3	1	0	2	63	66	6	9	39	24	78	19	18	21	44	88
#4	0	0	3	66	69	7	6	42	50	105	23	25	22	28	98
#5	2	1	1	69	73	8	2	55	24	89	22	21	25	29	97
#6	1	0	0	81	82	12	7	49	27	95	24	22	27	16	89
				Total cells	410				Total cells	577				Total cells	564
	( % )
	MDA-MB-231 WT
	0 Gy					4 Gy					8 Gy
	MN only	cGAS only	MN+cGAS	Non		MN only	cGAS only	MN+cGAS	Non		MN only	cGAS only	MN+cGAS	Non
#1	1.36986	0	2.73973	95.8904		10.7843	5.88235	41.1765	42.1569		24.2105	20	35.7895	44.2105
#2	2.12766	2.12766	6.38298	89.3617		11.1111	2.77778	50.9259	35.1852		34.0206	11.3402	16.4948	65.9794
#3	1.51515	0	3.0303	95.4545		7.69231	11.5385	50	30.7692		21.5909	20.4545	23.8636	50
#4	0	0	4.34783	95.6522		6.66667	5.71429	40	47.619		23.4694	25.5102	22.449	28.5714
#5	2.73973	1.36986	1.36986	94.5205		8.98876	2.24719	61.7978	26.9663		22.6804	21.6495	25.7732	29.8969
#6	1.21951	0	0	98.7805		12.6316	7.36842	51.5789	28.4211		26.9663	24.7191	30.3371	17.9775
	MN total	cGAS total				MN total	cGAS total				MN total	cGAS total
	4.10959	2.73973				51.9608	47.0588				60	55.7895
	8.51064	8.51064				62.037	53.7037				50.5155	27.8351
	4.54545	3.0303				57.6923	61.5385				45.4545	44.3182
	4.34783	4.34783				46.6667	45.7143				45.9184	47.9592
	4.10959	2.73973				70.7865	64.0449				48.4536	47.4227
	1.21951	0				64.2105	58.9474				57.3034	55.0562
	MDA-MB-231 sgMre11
	0 Gy					4 Gy					8 Gy
	MN only	cGAS only	MN+cGAS	Non	Total	MN only	cGAS only	MN+cGAS	Non	Total	MN only	cGAS only	MN+cGAS	Non	Total
#1	2	2	4	78	86	0	18	16	70	104	2	11	8	41	62
#2	6	1	6	76	89	1	18	15	47	81	1	7	12	38	58
#3	2	4	2	50	58	0	21	14	58	93	2	8	9	53	72
#4	4	3	5	60	72	0	17	11	73	101	2	7	9	48	66
#5	2	4	4	53	63	2	19	21	56	98	0	4	8	53	65
#6	5	2	2	79	88	1	22	13	53	89	2	9	12	49	72
				Total cells	456				Total cells	566				Total cells	395
	( % )
	MDA-MB-231 sgMre11
	0 Gy					4 Gy					8 Gy
#1	MN only	cGAS only	MN+cGAS	Non		MN only	cGAS only	MN+cGAS	Non		MN only	cGAS only	MN+cGAS	Non
#2	2.32558	2.32558	4.65116	90.6977		0	17.3077	15.3846	67.3077		3.22581	17.7419	12.9032	66.129
#3	6.74157	1.1236	6.74157	85.3933		1.23457	22.2222	18.5185	58.0247		1.72414	11.2903	19.3548	61.2903
#4	3.44828	6.89655	3.44828	86.2069		0	22.5806	15.0538	62.3656		2.77778	12.9032	14.5161	85.4839
#5	5.55556	4.16667	6.94444	83.3333		0	16.8317	10.8911	72.2772		3.0303	10.6061	13.6364	72.7273
#6	3.1746	6.34921	6.34921	84.127		2.04082	19.3878	21.4286	57.1429		0	6.15385	12.3077	81.5385
	5.68182	2.27273	2.27273	89.7727		1.1236	24.7191	14.6067	59.5506		2.77778	12.5	16.6667	68.0556
	MN total	cGAS total				MN total	cGAS total				MN total	cGAS total
	6.97674	6.97674				15.3846	32.6923				16.129	30.6452
	13.4831	7.86517				19.7531	40.7407				21.079	30.6452
	6.89655	10.3448				15.0538	37.6344				17.2939	27.4194
	12.5	11.1111				10.8911	27.7228				16.6667	24.2424
	9.52381	12.6984				23.4694	40.8163				12.3077	18.4615
	7.95455	4.54545				15.7303	39.3258				19.4444	29.1667

## Sheet: Fig. 3f
	Nontreatment					Biotin-ISD90
	WT					WT
	Biotin	cGAS	Biotin-cGAS	None	Total	Biotin	cGAS	Biotin-cGAS	None	Total
#1	0	1	0	99	100	30	2	27	41	100
#2	0	0	0	100	100	28	4	31	37	100
#3	0	1	0	99	100	32	2	30	36	100
#4	0	1	0	99	100	35	1	25	39	100
#5	0	0	0	100	100	21	1	21	57	100
	sgMre11					sgMre11
	Biotin	cGAS	Biotin-cGAS	None	Total	Biotin	cGAS	Biotin-cGAS	None	Total
#1	0	3	0	97	100	29	3	7	61	100
#2	0	2	0	98	100	33	4	8	55	100
#3	0	5	0	95	100	36	5	5	54	100
#4	0	2	0	98	100	25	2	8	65	100
#5	0	4	0	96	100	27	6	15	52	100
	WT+Mirin					WT+Mirin
	Biotin	cGAS	Biotin-cGAS	None	Total	Biotin	cGAS	Biotin-cGAS	None	Total
#1	0	2	0	98	100	25	9	21	45	100
#2	0	3	0	97	100	24	11	22	43	100
#3	0	4	0	96	100	21	3	27	49	100
#4	0	2	0	98	100	29	5	29	37	100
#5	0	2	0	98	100	33	5	26	36	100
	WT+PFM01					WT+PFM01
	Biotin	cGAS	Biotin-cGAS	None	Total	Biotin	cGAS	Biotin-cGAS	None	Total
#1	0	3	0	97	100	20	4	22	54	100
#2	0	3	0	97	100	25	6	18	51	100
#3	0	2	0	98	100	24	3	25	48	100
#4	0	2	0	98	100	26	4	24	46	100
#5	0	5	0	95	100	23	2	24	51	100
	WT+PFM39					WT+PFM39
	Biotin	cGAS	Biotin-cGAS	None	Total	Biotin	cGAS	Biotin-cGAS	None	Total
#1	0	2	0	98	100	18	3	27	52	100
#2	0	3	0	97	100	21	4	33	42	100
#3	0	3	0	97	100	19	2	36	43	100
#4	0	1	0	99	100	26	3	35	36	100
#5	0	6	0	94	100	25	6	37	32	100
								Biotin : Biotin-ISD90
								Biotin-cGAS :Colocalization
								Total : Total cell number

## Sheet: Fig. 3g
	Nontreatment		Biotin-ISD90
	WT		WT
	Biotin-cGAS	Total	Biotin-cGAS	Total
#1	0	300	86	300
#2	0	300	67	300
#3	0	300	98	300
#4	0	300	72	300
	sgMre11		sgMre11
	Biotin-cGAS	Total	Biotin-cGAS	Total
#1	0	300	15	300
#2	0	300	17	300
#3	0	300	25	300
#4	0	300	11	300
	Halo-Mre11-WT in sgMre11		Halo-Mre11-WT in sgMre11
	Biotin-cGAS	Total	Biotin-cGAS	Total
#1	0	300	48	300
#2	0	300	56	300
#3	0	300	77	300
#4	0	300	56	300
	Halo-Mre11-H129N in sgMre11		Halo-Mre11-H129N in sgMre11
	Biotin-cGAS	Total	Biotin-cGAS	Total
#1	0	300	43	300
#2	0	300	36	300
#3	0	300	55	300
#4	0	300	58	300
	Halo-Mre11-DB1/DB2 deletion in sgMre11		Halo-Mre11-DB1/DB2 deletion in sgMre11
	Biotin-cGAS	Total	Biotin-cGAS	Total
#1	0	300	17	300
#2	0	300	21	300
#3	0	300	15	300
#4	0	300	14	300
		Biotin-cGAS :Colocalization
		Total : Total cell number

## Sheet: Fig. 3h
					Normalized
	MR+N -ATP				MR+N -ATP
MRN (nM)	#1	#2	#3	MRN (nM)	#1	#2	#3
2000	0.434584	0.433762	0.445742	2000	0.574604	0.573518	0.589357
1000	0.444322	0.442313	0.439338	1000	0.587479	0.584823	0.58089
500	0.452648	0.447565	0.457424	500	0.598489	0.591767	0.604803
250	0.471767	0.457002	0.464578	250	0.623766	0.604245	0.614261
125	0.500181	0.490988	0.500845	125	0.661336	0.649181	0.662214
62.5	0.541014	0.547323	0.556526	62.5	0.715326	0.723666	0.735835
31.3	0.632807	0.646538	0.631054	31.3	0.836694	0.854848	0.834375
15.6	0.686819	0.703062	0.700318	15.6	0.908107	0.929583	0.925955
7.8	0.729482	0.740488	0.733779	7.8	0.964516	0.979068	0.970197
3.9	0.747489	0.740472	0.745352	3.9	0.988325	0.979047	0.9855
2	0.752203	0.754457	0.748853	2	0.994558	0.997538	0.990129
0	0.753498	0.767915	0.747545	0	0.99627	1.01533	0.988398
	hNCP-WT				hNCP-WT
5000	0.22969	0.225289	0.227321	5000	0.274576	0.269315	0.271744
2500	0.238367	0.2331	0.234499	2500	0.284948	0.278652	0.280325
1250	0.241427	0.237172	0.241976	1250	0.288607	0.283521	0.289263
625	0.26651	0.249576	0.257255	625	0.318591	0.298348	0.307528
312.5	0.292428	0.2835	0.282395	312.5	0.349574	0.338902	0.337581
156.25	0.316165	0.303914	0.308713	156.25	0.377949	0.363305	0.369042
78.125	0.329924	0.339024	0.342016	78.125	0.394397	0.405276	0.408853
39.0625	0.366305	0.381828	0.373097	39.0625	0.437888	0.456445	0.446008
19.5312	0.418489	0.435471	0.426971	19.5312	0.50027	0.520571	0.51041
9.76562	0.490377	0.505966	0.503416	9.76562	0.586207	0.604842	0.601794
4.88281	0.609368	0.626318	0.624673	4.88281	0.728451	0.748713	0.746747
0	0.827233	0.839033	0.843312	0	0.988891	1.003	1.00811
	hNCP-ΔAP				hNCP-ΔAP
5000	0.423861	0.430984	0.432865	5000	0.499732	0.508131	0.510349
2500	0.524452	0.523121	0.530446	2500	0.618329	0.61676	0.625397
1250	0.638439	0.632803	0.664527	1250	0.75272	0.746076	0.783478
625	0.739916	0.741729	0.746412	625	0.872362	0.8745	0.88002
312.5	0.835564	0.839056	0.847611	312.5	0.985131	0.989248	0.999334
156.25	0.844925	0.853241	0.846361	156.25	0.996168	1.00597	0.99786
78.125	0.838881	0.846413	0.829453	78.125	0.989041	0.997922	0.977926
39.0625	0.854035	0.836949	0.842343	39.0625	1.00691	0.986764	0.993124
19.5312	0.853554	0.835835	0.832087	19.5312	1.00634	0.985451	0.981032
9.76562	0.836257	0.842853	0.842911	9.76562	0.985948	0.993725	0.993793
4.88281	0.841837	0.830884	0.845735	4.88281	0.992527	0.979613	0.997123
0	0.823495	0.827523	0.8218	0	0.970902	0.97565	0.968903

## Sheet: Fig. 3i
	MR+N
MRN (nM)	#1	#2	#3
2000	0.521309	0.50463	0.528668
1000	0.619392	0.627501	0.653909
500	0.791169	0.779927	0.799832
250	0.869901	0.889323	0.881192
125	0.979622	0.961331	0.972587
62.5	1.09558	1.07749	1.08919
31.3	1.16423	1.17973	1.16013
15.6	1.19707	1.20464	1.19231
7.8	1.21041	1.22727	1.18906
3.9	1.22068	1.23697	1.20829
2	1.2231	1.23362	1.19429
0	1.22916	1.23885	1.19955
	MRN strorage buffer
2000	0.94539	0.928191	0.946977
1000	1.07418	1.05726	1.06766
500	1.11056	1.11571	1.09395
250	1.13725	1.10416	1.11285
125	1.13311	1.12332	1.14105
62.5	1.14803	1.14137	1.13888
31.3	1.16875	1.15515	1.12141
15.6	1.12721	1.11976	1.11974
7.8	1.13116	1.12961	1.12209
3.9	1.12815	1.12499	1.11733
2	1.13952	1.12711	1.10244
0	1.13401	1.14131	1.10083

## Sheet: Fig. 3j
	1 µM cGAS			0.5 µM cGAS
[MRN] (nM)	Exp #1	Exp #2	Exp #3	2021-11-23	2021-11-22
0	0.0178468	0.0206517	0.0971158	0.0856386	0.073955
0.015625	0.21327	0.251347	0.21901	0.125684	0.0569808
0.03125	0.231005	0.246086	0.472048	0.144678	0.0577893
0.0625	0.401014	0.454842	0.492032	0.150661	0.0689095
0.125	0.300556	0.37678	0.564772	0.190507	0.042872
0.25	0.556829	0.584797	0.669696	0.188984	0.0508987
0.5	0.603058	0.585724	0.693463	0.193799	0.0348832
1	0.908171	0.874879	0.827467	0.141019	0.161943
2	0.981392	0.922333	0.795935	0.274145	0.155872
	For Fig. 3j

## Sheet: Fig. 3l
	FRAP ROI (in Cell)
	Nontreatment						NCS
(Min)	siCon #1	siCon #2	siCon #3	siMre11 #1	siMre11 #2	siMre11 #3	siCon #1	siCon #2	siCon #3	siMre11 #1	siMre11 #2	siMre11 #3
0	1103.44	833.031	627.8	1799.48	1397.37	1623.26	46.592	21.674	37.034	56.481	48.981	56.542
1	1173.43	812.563	655.846	1725.19	1384.54	1612.9	46.054	22.148	38.764	55.209	47.999	56.942
2	1103.13	824.95	658.811	1754.59	1287.43	1670.34	46.542	21.895	37.752	56.105	48.522	58.009
3	1140.74	840.089	665.891	1787.83	1364.84	1686.46	46.095	22.109	38.532	56.101	47.922	57.476
4	1162.44	861.88	651.327	1760.98	1342.71	1618.56	46.555	22.111	39.281	56.399	47.623	57.472
5	70.151	55.623	43.964	87.959	99.581	143.759	4.775	0.543	0.154	0.432	0.426	0.754
6	71.849	60.264	46.982	87.999	101.542	143.778	5.191	0.629	1.529	0.543	0.546	0.795
7	79.093	71	50.075	95.551	106.226	150.842	7.157	0.746	1.839	1.393	0.783	0.812
8	88.698	79.808	63.377	100.703	111.828	158.767	7.463	1.105	2.482	1.753	0.89	0.835
9	93.494	82.151	68.208	122.727	108.111	167.8	8.789	1.125	3.149	1.899	1.342	0.992
10	98.539	85.642	65.793	125.42	119.833	171.533	8.7	1.105	3.562	2.058	2	1.251
11	99.393	81.509	67.912	139.56	117.066	181.933	9.389	1.502	3.662	2.102	1.952	2.606
12	104.487	84.071	75.421	138.766	123.611	188.747	9.337	1.197	3.629	3.502	3.52	3.521
13	101.077	89.412	74.509	148.657	137	191.577	10.409	1.258	3.897	4.301	3.465	4.105
14	115.423	83.176	74	162.371	131.063	190.465	10.318	2.412	4.568	4.821	4.132	4.256
15	121.397	88.346	79.422	147.114	143.522	189.789	11.542	2.175	4.643	5.301	5.578	4.316
16	130.276	89.885	82.946	149.829	144.563	199.542	11.418	2.357	4.875	6.105	5.488	4.64
17	129.562	95.943	82.482	161.424	151.313	200.014	12.142	3.112	5.698	6.532	6.487	4.532
18	135.584	105.358	79.836	163.657	170.053	212.178	12.881	3.173	6.482	7.001	6.832	4.952
19	141.835	101.698	82.927	166.848	170.474	212.315	13.256	3.428	6.378	7.902	6.777	5.11
20	133.976	115.712	80.483	180.727	161.632	220.795	13.229	4.576	7.929	8.813	7.542	5.227
21	154.313	103.404	85.492	185.447	171.737	213.597	13.441	3.87	7.238	9.152	6.994	5.131
22	152.325	105.788	89.422	190.97	169.211	224.764	13.618	4.005	8.153	9.354	7.124	6.115
23	157.303	114.865	88.364	195.5	172.474	224.319	12.645	4.109	8.162	9.6232	7.084	6.593
24	159.081	114.577	94.297	208.735	173.842	229.236	12.748	4.575	8.927	10.502	7.23	7.042
25	158.86	124.615	99.838	209.152	175.316	224.17	13.452	4.807	8.45	10.707	7.776	7.155
26	162.32	120.346	108.27	215.645	182.421	226.462	13.742	4.537	9.026	11.092	8.026	7.351
27	180.5	125.115	103.442	219.129	174.842	233	14.152	4.558	9.205	11.042	7.084	7.319
28	177.041	128.058	105.229	226.29	193.789	234.846	13.922	4.809	9.378	9.502	7.357	7.529
29	190.192	134.577	103.343	224	203.579	234.442	14.594	5.714	9.134	10.882	7.74	8.105
30	195.936	141.981	114.543	227.784	207.053	239.2	15.569	5.531	9.857	11.067	8.594	8.477
31	203.851	159.604	110.914	238.375	225.632	242.622	16.107	5.852	10.112	12.402	8.492	8.712
32	201.404	167.635	117.351	239.862	219.526	251.2	15.718	5.983	10.235	11.982	8.512	8.842
33	206.84	168.679	110	239.931	218	250.152	15.885	6.682	10.236	12.115	8.542	8.952
34	206.432	163.615	113.5	255	225.105	255	15.656	5.706	10.598	12.422	8.952	9.086
35	206.038	167.673	111.583	259.267	217.263	263.306	16.562	5.501	10.249	12.583	9.001	8.542
36	215.192	166.269	124.057	266.636	225.789	262.304	16.821	5.801	10.259	12.001	9.502	9.215
37	215.192	181.923	122.886	266.303	233.579	271.13	17.113	5.65	10.359	12.102	9.602	9.352
38	216.558	189.346	128.333	277.333	237.368	279.519	17.515	5.893	10.593	13.01	10.052	10.062
39	225.654	204.167	126.091	269.636	225.737	280.615	17.651	6.405	10.609	13.482	10.762	11.01
40	234.346	203.5	137.03	290.818	237.105	293.673	17.725	6.65	11.409	14.103	11.412	11.52
41	218.327	206.132	126.6	276.758	236.105	298.288	17.656	6.847	10.496	13.528	11.296	12.03
42	226.212	205.222	138.389	279.576	262.316	303.204	18.252	6.893	10.946	13.11	11.622	12.346
43	227.481	209.907	144.5	281.97	285.737	312.109	18.452	7.192	11.029	14.092	11.425	12.672
44	234.487	211.573	136.917	285.844	263.368	337.957	18.392	6.892	11.549	14.152	11.382	12.475
45	242.171	212.043	143.323	277.813	257.421	322.42	18.759	6.992	11.832	14.357	11.064	12.432
46	241.052	224.342	136.839	288.781	255.421	319.82	18.739	7.095	12.345	14.3	11.532	12.114
47	244.961	226.135	135.839	308	260.895	318.427	18.989	7.208	12.503	14.68	11.515	12.582
48	259.169	225.432	138.422	302.625	247.368	331.86	19.425	7.403	12.772	14.789	11.422	12.565
49	251.711	228.953	140.355	308.625	246.421	334.96	19.408	7.416	12.789	14.92	11.692	13.152
50	252.313	226.135	138.613	307.438	259.579	345.84	20.405	7.969	12.437	14.727	11.711	13.443
51	256.012	227.432	137.903	317.719	250.842	354.462	20.802	7.532	12.296	13.999	11.682	12.548
52	269.53	228.539	135.839	320.593	255.105	347.115	20.732	7.352	12.432	13.582	12.105	13.542
53	268.092	230.583	141.161	321.497	259.737	353.692	20.488	7.482	12.592	13.432	12.22	13.722
54	271.211	236.93	146.548	322.645	277.684	341.346	20.475	7.154	12.104	14.092	12.385	14.414
55	267.974	238.432	146.097	328.862	276.053	348.827	20.457	7.705	12.852	14.354	12.185	14.631
56	267.439	240.483	150.576	325.667	271.375	352.75	20.332	6.954	12.582	14.862	11.902	15.112
57	262.105	243.493	157.152	329.693	294.125	363.519	20.441	7.582	12.974	14.779	11.89	15.369
58	262.404	248.493	142.233	331.818	326.425	358.135	20.556	7.55	13.152	14.921	11.637	15.518
59	261.351	251.058	156	328.59	313.55	367.923	20.858	7.353	13.275	15.421	11.892	15.456
60	262.456	251.74	158.5	338.069	303.724	376.154	21.181	8.192	13.042	15.321	12.077	15.152

## Sheet: Fig. 3n
	-				Doxy
	Nontreatment		Biotin-ISD90		Nontreatment		Biotin-ISD90
	sgcGAS		sgcGAS		sgcGAS		sgcGAS
	Biotin-cGAS	Total	Biotin-cGAS	Total	Biotin-cGAS	Total	Biotin-cGAS	Total
#1	0	300	3	300	0	300	1	300
#2	0	300	2	300	0	300	4	300
#3	0	300	2	300	0	300	4	300
#4	0	300	4	300	0	300	4	300
	sgcGAS+cGAS-WT		sgcGAS+cGAS-WT		sgcGAS+cGAS-WT		sgcGAS+cGAS-WT
	Biotin-cGAS	Total	Biotin-cGAS	Total	Biotin-cGAS	Total	Biotin-cGAS	Total
#1	0	300	7	300	0	300	88	300
#2	0	300	5	300	0	300	121	300
#3	0	300	4	300	0	300	79	300
#4	0	300	5	300	0	300	90	300
	sgcGAS+cGAS-R255A		sgcGAS+cGAS-R255A		sgcGAS+cGAS-R255A		sgcGAS+cGAS-R255A
	Biotin-cGAS	Total	Biotin-cGAS	Total	Biotin-cGAS	Total	Biotin-cGAS	Total
#1	0	300	8	300	0	300	168	300
#2	0	300	7	300	0	300	144	300
#3	0	300	8	300	0	300	172	300
#4	0	300	5	300	0	300	115	300
	sgcGAS/sgMre11		sgcGAS/sgMre11		sgcGAS/sgMre11		sgcGAS/sgMre11
	Biotin-cGAS	Total	Biotin-cGAS	Total	Biotin-cGAS	Total	Biotin-cGAS	Total
#1	0	300	0	300	0	300	0	300
#2	0	300	1	300	0	300	2	300
#3	0	300	2	300	0	300	1	300
#4	0	300	2	300	0	300	1	300
	sgcGAS/sgMre11 +cGAS-WT		sgcGAS/sgMre11 +cGAS-WT		sgcGAS/sgMre11 +cGAS-WT		sgcGAS/sgMre11 +cGAS-WT
	Biotin-cGAS	Total	Biotin-cGAS	Total	Biotin-cGAS	Total	Biotin-cGAS	Total
#1	0	300	2	300	0	300	32	300
#2	0	300	2	300	0	300	33	300
#3	0	300	1	300	0	300	45	300
#4	0	300	2	300	0	300	28	300
	sgcGAS/sgMre11 +cGAS-R255A		sgcGAS/sgMre11 +cGAS-R255A		sgcGAS/sgMre11 +cGAS-R255A		sgcGAS/sgMre11 +cGAS-R255A
	Biotin-cGAS	Total	Biotin-cGAS	Total	Biotin-cGAS	Total	Biotin-cGAS	Total
#1	0	300	6	300	0	300	142	300
#2	0	300	7	300	0	300	158	300
#3	0	300	8	300	0	300	172	300
#4	0	300	12	300	0	300	133	300
						Biotin-cGAS :Colocalization
						Total : Total cell number
