# Supplementary material for: MRE11 liberates cGAS from nucleosome sequestration during tumorigenesis
Source: Nature. 2024 Jan 10;625(7995):585–92. doi: 10.1038/s41586-023-06889-6 (PMC10794148; doi:10.1038/s41586-023-06889-6)
Supplement: Supplementary file 8 — Source Data Fig. 4 [file 41586_2023_6889_MOESM8_ESM.xlsx]

## Sheet: Fig. 4e
	pMLKL intensity mean (nucleus)
	NT	sgCon	sgMre11	sgcGAS	sgZBP #1	sgZBP #2	sgZBP #3	sgRIPK3
#1	15.555	57.478	22.835	37.613	14.541	20.165	18.83	15.493
#2	14.872	39.383	42.758	35.4	10.881	13.352	19.433	9.376
#3	11.522	19.376	22.43	26.817	11.946	12.95	18.632	20.308
#4	14.965	58.58	18.679	23.245	10.898	12.349	13.089	16.879
#5	59	59	33.678	15.313	8.577	12.248	24.645	19.997
#6	32.295	15.838	20.512	41.255	14.688	26.918	17.682	16.891
#7	23.697	43.896	24.766	21.06	12.517	11.376	13.764	19.179
#8	16.198	51.496	33.949	10.575	6.777	12.677	21.127	22.146
#9	22.246	48.714	11.512	21.697	10.99	12.96	12.814	16.846
#10	21.877	56.482	22.637	31.4	11.945	12.032	15.767	11.116
BFI	2.198	3.533	1.475	1.096	1.869	1.942	3.978	1.551
	MFI-BFI
	NT	sgCon	sgMre11	sgcGAS	sgZBP #1	sgZBP #2	sgZBP #3	sgRIPK3
#1	13.357	53.945	21.36	35.415	11.008	18.69	16.632	11.96
#2	12.674	35.85	41.283	33.202	7.348	11.877	17.235	5.843
#3	9.324	15.843	20.955	24.619	8.413	11.475	16.434	16.775
#4	12.767	55.047	17.204	21.047	7.365	10.874	10.891	13.346
#5	56.802	55.467	32.203	13.115	5.044	10.773	22.447	16.464
#6	30.097	12.305	19.037	39.057	11.155	25.443	15.484	13.358
#7	21.499	40.363	23.291	18.862	8.984	9.901	11.566	15.646
#8	14	47.963	32.474	8.377	3.244	11.202	18.929	18.613
#9	20.048	45.181	10.037	19.499	7.457	11.485	10.616	13.313
#10	19.679	52.949	21.162	29.202	8.412	10.557	13.569	7.583
-Mean Fluorescence Intensity (MFI) -Background Fluorescence Intensity (BFI)

## Sheet: Fig. 4f
	EdU negative
	NT	sgCon	sgMre11	sgcGAS	sgZBP #1	sgZBP #2	sgZBP #3
#1	23	25	23	16	9	8	10
#2	32	37	27	12	11	12	12
#3	33	38	24	15	12	9	7
#4	26	41	22	16	11	10	9
	EdU positive
	NT	sgCon	sgMre11	sgcGAS	sgZBP #1	sgZBP #2	sgZBP #3
#1	77	75	77	84	91	92	90
#2	69	63	73	88	89	88	88
#3	67	62	76	85	88	91	83
#4	74	59	78	84	89	90	91
	Total cells
	NT	sgCon	sgMre11	sgcGAS	sgZBP #1	sgZBP #2	sgZBP #3
#1	100	100	100	100	100	100	100
#2	100	100	100	100	100	100	100
#3	100	100	100	100	100	100	100
#4	100	100	100	100	100	100	100

## Sheet: Fig. 4g
	Tumor Free Survival (Days)	sgControl	sgMre11	sgcGAS	sgZBP1
sgCon	29	1
sgCon	60	0
sgCon	60	0
sgCon	60	0
sgCon	60	0
sgCon	60	0
sgCon	60	0
sgCon	60	0
sgCon	60	0
sgCon	60	0
sgMre11	57		1
sgMre11	60		0
sgMre11	36		1
sgMre11	57		1
sgMre11	39		1
sgMre11	36		1
sgMre11	60		0
sgMre11	40		1
sgMre11	60		0
sgMre11	60		0
sgcGAS	27			1
sgcGAS	29			1
sgcGAS	34			1
sgcGAS	55			1
sgcGAS	60			0
sgcGAS	60			0
sgcGAS	60			0
sgcGAS	44			1
sgcGAS	37			1
sgcGAS	44			1
sgZBP1	37				1
sgZBP1	37				1
sgZBP1	47				1
sgZBP1	60				0
sgZBP1	60				0
sgZBP1	55				1
sgZBP1	34				1
sgZBP1	60				0
sgZBP1	39				1
sgZBP1	55				1

## Sheet: Fig. 4h
	IFN-reporter activity in RAW 264.7 macrophages
	NT	sgCon	sgMre11	sgMLKL
#1	8653	18400	11200	12200
#2	9299	21400	9738	14200
#3	6922	21300	8601	11500

## Sheet: Fig. 4i
Fraction Genome Altered		T cell Signature		Inflammation Signature
ZBP1 high	ZBP1 low	ZBP1 high	ZBP1 low	ZBP1 high	ZBP1 low
0.5445	0.2899	0.5473	-1.144	-0.02283	-0.6772
0.671	0.6276	0.4158	-1.836	0.9218	-1.651
0.0848	0.4764	0.7694	-0.7325	0.606	-0.6171
0.307	0.3686	1.085	-1.111	1.17	-1.282
0.7061	0.4163	0.3079	-0.9676	0.8779	-1.394
0.3453	0.4092	0.9671	-1.197	0.3779	-0.8834
0.249	0.6214	0.935	-1.099	0.6114	-1.344
0.4262	0.3672	1.159	-0.6957	1.471	-0.4949
0.4015	0.5101	0.3955	-0.979	0.381	-0.73
0	0.0741	0.9477	-1.045	0.5445	-1.026
0.3431	0.5955	1.482	-0.9348	0.7311	-0.3536
0.2286	0.3585	0.3187	-1.808	0.2818	-1.316
0.555	0.3834	0.06393	-0.4102	0.1073	-0.6162
0.4434	0.4533	1.122	0.1505	0.8473	0.286
0.7399	0.6698	0.2007	-0.9904	0.845	-0.7673
0.4586	0.5378	1.198	-0.7659	1.384	-1.094
0.3928	0.5065	1.208	-0.8315	1.611	-0.5526
0.3387	0.1924	0.7064	-0.2731	1.21	-0.6019
0.4432	0.631	0.4547	-0.636	0.915	-0.4955
0.6407	0.3518	0.5397	0.2958	0.5549	0.08031
0.2665	0.6161	1.006	-0.6094	0.9067	-0.5518
0.1742	0.3805	0.9567	-1.26	1.572	-0.4034
0.1791	0.5402	1.284	-0.4209	1.321	-0.7992
0.2932	0.3136	1.56	-0.005952	1.451	0.05637
0.0895	0.77	1.778	-0.508	0.8115	-0.6118
0.117	0.6731	1.619	0.1824	1.537	-0.892
0.0143	0.4824	2.595	-0.725	2.335	-0.6568
0.5152	0.6677	0.6585	-0.8226	1.245	-0.7898
0.4681	0.5381	1.222	-0.9444	1.471	-0.9649
0.0004	0.5552	1.113	-1.198	1.485	-1.043
0.3468	0.3244	1.253	-1.066	1.54	-1.27
0.4407	0.6652	0.5864	-0.04856	0.4717	-0.09127
0.5787	0.071	0.3442	-0.3341	0.5637	0.03101
0.3884	0.5135	2.203	-0.000836	2.083	0.1678
0.3177	0.0001	0.3626	0.1848	0.4621	-0.2258
0	0.2079	1.764	0.2978	1.219	0.6168
0.4348	0.8768	-0.2402	-0.2514	-0.03302	-0.1293
0.2687	0.4552	0.7093	0.3703	1.161	0.3049
0.5937	0.0008	-0.5304	1	-0.1722	0.9586
0.1367	0.588	0.8157	-0.3678	0.8659	-0.003705
0.4668	0.606	0.8266	-0.02636	1.352	0.3788
0.3991	0.6816	0.9644	-0.5842	1.105	-0.3749
0.001	0.9463	0.04174	-0.04665	0.4955	0.2646
0.332	0.7563	0.9477	-1.017	0.614	-0.6653
0.0027	0.5386	1.902	-0.852	1.549	-0.5102
0.3616	0.349	0.8772	-0.6696	1.367	-0.7403
0.7127	0.4452	0.5835	0.2423	1.074	1.123
0.2982	0.1854	1.07	0.03136	1.488	0.5712
0.409	0.5605	1.848	-0.21	2.024	-0.01681
0.7158	0.6589	0.423	-0.7735	1.235	-0.5909
0.4986	0.2303	0.3464	0.03215	0.6653	-0.02842
0.3822	0.6645	1.479	-0.04147	1.394	0.3079
0.5742	0.7743	0.4443	-0.3831	0.3885	-0.365
0.095	0.4998	1.449	-0.8646	1.901	-0.1741
0.1889	0.7015	1.375	0.2726	1.655	0.9204
0.2146	0.3713	0.3293	-0.3953	1.401	-0.5107
0.1934	0.5715	0.7086	-0.08411	0.6669	-0.2373
0.7041	0.3918	-1.069	0.2252	-0.6301	0.195
0.0451	0.4697	1.995	0.8609	1.053	1.355
0.4675	0.4696	1.129	1.08	1.261	0.9169
0.4982	0.1517	1.233	-0.2133	1.474	-0.4854
0.4676	0.4276	1.593	0.7334	1.803	0.909
0.4806	0.4637	0.7132	-0.2637	1.074	0.2271
0.3564	0.6832	1.136	-0.4547	1.549	-0.1622
0.4614	0.414	0.5197	0.2562	1.264	-0.02396
0.1771	0.9462	1.671	0.1259	0.7425	0.4338
0.3712	0.4622	0.7382	0.77	1.291	0.3413
0.3953	0.5638	0.7333	-0.7442	1.783	0.0226
0.0853	0.4752	1.939	0.4508	2.621	0.6011
0.057	0.4509	1.878	0.1205	2.137	0.5095
0.5359	0.1781	1.395	0.2315	1.72	-0.2119
0.1579	0.6388	1.125	0.2516	2.093	0.684
0.1548	0.3435	1.933	0.9349	2.473	1.012
0.3656	0.7327	1.156	-0.4633	1.287	-0.2659
0.1313	0.781	1.32	-0.8695	1.912	-0.5671
0.0027	0.5356	1.955	0.2743	2.393	0.2733
0.0109	0.434	2.191	-0.02056	2.604	0.4491
0.0237	0.4834	2.58	0.1415	2.167	0.7468
0.2666	0.5025	0.6603	0.6792	0.6974	0.7992
0.3	0.9228	1.062	0.5596	1.254	0.4871
0.1324	0.6936	1.423	0.8552	1.907	1.018
0.2153	0.5981	1.272	0.2623	1.427	0.1568
0.0002	0.5222	2.135	0.1702	1.68	0.189
0.7465	0.3384	-0.5531	0.08998	0.113	0.3381
0.0014	0.617	1.044	0.3298	1.154	0.3167
0.4875	0.7389	1.019	0.8069	1.954	1.267

## Sheet: Fig. 4j
SCAN-B (Overal Survival)				Metabric (Overal Survival)
	Years	ZBP1 high	ZBP1 low		Years	ZBP1 high	ZBP1 low
C006838	6.12877	1		MB-6144	8.58356	0
C007702	7.57808	0		MB-0906	5.24932	1
C006990	7.06301	0		MB-0608	1.26849	0
C008521	8.20822	0		MB-3752	6.19178	1
C006929	7.05205	0		MB-4303	7.31781	1
C005409	5.94795	0		MB-5633	2.87945	1
C004097	5.31781	0		MB-6055	1.7589	0
C005855	6.30411	0		MB-3567	10	0
C007616	7.57534	0		MB-3476	9.60548	0
C005390	5.51507	1		MB-0238	5.70685	0
C008155	8.00274	0		MB-7081	8.4	0
C007013	4.82192	1		MB-2842	1.62192	1
C008119	7.96164	0		MB-5572	10	0
C005797	6.2	0		MB-7158	3.81644	1
C002786	0.605479	1		MB-7154	8.91507	1
C007596	7.53973	0		MB-2827	10	0
C008027	7.88493	0		MB-0354	0.953425	1
C006024	6.36712	0		MB-0489	5.35616	0
C008125	8.01918	0		MB-5634	5.16986	1
C005038	5.72877	0		MB-0157	1.2411	0
C007788	1.83014	1		MB-6223	10	0
C007337	7.30137	0		MB-0303	4.87123	0
C007953	7.74521	0		MB-4865	10	0
C005749	6.15616	0		MB-0206	4.34247	0
C006683	6.84658	0		MB-7036	5.8411	0
C005440	6.00548	0		MB-5222	9.19178	1
C008582	0.8	1		MB-5602	10	0
C007626	7.53973	0		MB-6272	1.8411	1
C006425	6.6137	0		MB-4904	10	0
C002988	4.54795	0		MB-4942	10	0
C003704	5.01096	0		MB-6058	1.86301	1
C006472	6.72603	0		MB-0316	5.00822	0
C004762	5.57808	0		MB-6152	6.32877	0
C004057	5.17534	0		MB-0352	4.53699	1
C005103	5.73699	0		MB-5577	4.55342	1
C004710	5.55616	0		MB-4416	10	0
C008132	7.93699	0		MB-0179	1.47397	1
C004482	1.4411	1		MB-0494	3.01096	1
C008840	8.45479	0		MB-0627	0.0630137	0
C003536	4.83836	0		MB-6305	7.28219	0
C007849	7.68767	0		MB-3292	10	0
C008576	8.26027	0		MB-5052	2.8411	1
C007439	7.51507	0		MB-5651	1.72603	1
C008745	8.3589	0		MB-0221	1.66027	1
C007589	3.35342	1		MB-5255	4.40274	0
C007167	7.26849	0		MB-2957	10	0
C005228	5.92329	0		MB-2718	10	0
C005998	6.36986	0		MB-3153	10	0
C008842	5.4274	1		MB-0658	2.24384	0
C006099	6.40274	0		MB-7208	3.77534	1
C003167	4.58356	0		MB-0164	0.890411	0
C004737	4.4137	1		MB-2834	10	0
C004591	5.44658	0		MB-0340	8.0137	0
C003303	4.70137	0		MB-4993	6.18356	1
C005246	2.89863	1		MB-7269	1.73973	1
C008548	8.26849	0		MB-4928	10	0
C003246	4.65479	0		MB-5138	3.0411	1
C007533	6.36438	1		MB-5408	8.33425	0
C006723	1.96164	1		MB-4733	1.62192	1
C004945	5.66301	0		MB-7089	9.7726	0
C008897	8.5589	0		MB-5070	10	0
C005974	6.36438	0		MB-5209	4.04384	0
C007893	7.70411	0		MB-2850	0.775342	1
C005851	6.26849	0		MB-0299	10	0
C008460	8.21096	0		MB-3395	10	0
C005290	5.90959	0		MB-7121	7.30137	1
C006520	6.62192	0		MB-4146	1.28493	1
C008201	4.10137	1		MB-0540	9.22466	0
C003966	1.41096	1		MB-5624	10	0
C003971	5.15616	0		MB-7045	7.8	1
C004734	5.54795	0		MB-5100	1.63562	1
C008222	8.03836	0		MB-4667	10	0
C004460	5.38356	0		MB-3067	10	0
C008662	8.30411	0		MB-4408	10	0
C007943	7.69589	0		MB-2724	8.88219	1
C009075	8.73973	0		MB-6178	2.72329	1
C006708	1.02466	1		MB-0294	1.05479	0
C006540	0.838356	1		MB-3502	10	0
C007510	7.49315	0		MB-4793	6.85205	1
C007477	2.15068	1		MB-2904	10	0
C007951	7.82192	0		MB-5323	10	0
C007917	6.45753	1		MB-5531	10	0
C008098	7.92055	0		MB-0115	5.48493	1
C004670	5.52603	0		MB-0127	5.25479	0
C008710	8.33973	0		MB-5298	6.97808	1
C008095	2.23836	1		MB-3014	10	0
C005545	6.04658	0		MB-0664	0.871233	1
C008162	1.64384	1		MB-6062	10	0
C004536	5.40548	0		MB-5526	10	0
C006734	6.88767	0		MB-6318	1.16986	0
C007672	7.63288	0		MB-7270	10	0
C005318	5.92603	0		MB-3123	10	0
C007636	7.5726	0		MB-5008	10	0
C005357	5.94521	0		MB-7151	10	0
C009031	8.63288	0		MB-0424	0.808219	1
C007225	7.28767	0		MB-3057	2.63288	1
C004028	5.21918	0		MB-3453	2.69863	1
C007583	7.53425	0		MB-0876	5.48219	0
C006821	3.43288	1		MB-0869	8.10137	1
C005638	6.1589	0		MB-0420	5.30959	0
C008540	2.72877	1		MB-7007	4.81644	0
C004244	5.26849	0		MB-4679	10	0
C008381	7.48767	1		MB-0284
C008688	8.34521	0		MB-5616	10	0
C005419	6.03836	0		MB-3396	10	0
C005143	5.75342	0		MB-5566	10	0
C005812	6.24658	0		MB-0333	2.18356	1
C004902	5.63836	0		MB-7267	10	0
C004929	5.65205	0		MB-6052	10	0
C006460	6.63836	0		MB-7252	2.93425	1
C005356	6.01918	0		MB-0414	5.13973	0
C008873	8.49589	0		MB-5148	10	0
C007685	5.93973	1		MB-4254	10	0
C005293	5.94521	0		MB-0188	2.5726	1
C007545	7.50411	0		MB-4351	5.6	1
C006506	6.66849	0		MB-3211	10	0
C006495	6.66027	0		MB-0588	4.21918	0
C008621	8.30685	0		MB-0635	3.20822	0
C007137	3.55068	1		MB-2857	10	0
C004834	5.60548	0		MB-0220	3.27397	1
C007773	7.61644	0		MB-0259	0.975342	1
C003749	5.02466	0		MB-3702	9.03014	0
C008127	2.24658	1		MB-3062	10	0
C007756	7.66575	0		MB-4757	2.25205	1
C003715	4.79178	1		MB-4893	10	0
C004001	5.14521	0		MB-5208	10	0
C008813	8.51507	0		MB-0613	4.01096	0
C008468	8.14521	0		MB-0893	8.87945	0
C005191	5.8274	0		MB-5390	2.54247	1
C006273	6.48219	0		MB-7119	10	0
C006396	6.62192	0		MB-7205	10	0
C003781	0.161644	0		MB-5348	10	0
C004516	5.33699	0		MB-5548	2.08219	0
C005348	0.756164	1		MB-2833	10	0
C008210	2.98082	1		MB-0502	5.12603	0
C004659	5.50411	0		MB-7012	1.63014	1
C007966	2.72603	1		MB-7025	6.59452	0
C006384	6.61644		0	MB-5392	10	0
C007150	7.20548		0	MB-2917	2.62466	1
C005828	4.45753		1	MB-0163	3.12603	1
C004761	5.56164		0	MB-5236	10	0
C007512	7.43836		0	MB-3271	5.38082	1
C007675	5.23288		1	MB-5529	1.21644	1
C009022	8.59452		0	MB-3063	2.34795	1
C007944	7.75068		0	MB-0079	2.34247	1
C003593	4.92603		0	MB-6248	6.17534	0
C004114	5.20274		0	MB-7017	4.94521	0
C006744	6.88493		0	MB-7155	10	0
C008593	8.26301		0	MB-5137	3.55616	0
C006989	7.07123		0	MB-7087	0.416438	1
C006514	2.75616		1	MB-7165	10	0
C008539	8.20548		0	MB-4931	2.49589	1
C004425	5.32877		0	MB-5041	10	0
C007464	7.5726		0	MB-0214	5.27945	0
C007613	7.54247		0	MB-4407	6.85205	1
C007920	7.74795		0	MB-6188	1.95342	0
C008872	8.47945		0	MB-0500	0.693151	0
C007416	4.76712		1	MB-0200	6.38356	0
C007639	1.65753		1	MB-0249	10	0
C004480	5.35342		0	MB-0399	5.58356	0
C004806	5.53973		0	MB-0211	3.5589		1
C008469	8.17534		0	MB-2849	3.55068		1
C007196	7.21644		0	MB-0617	2.52603		0
C008323	4.10959		1	MB-0660	1.53425		1
C005137	5.79178		0	MB-5072	4.12877		1
C005983	3.5863		1	MB-0191	1.25753		1
C008634	8.33699		0	MB-7090	9.02192		0
C008214	4.17808		1	MB-3383	1.90685		1
C004199	5.31233		0	MB-0210	5.15342		0
C008252	8		0	MB-0435	5.36712		0
C009039	8.64658		0	MB-4015	0.928767		1
C003983	1.1589		1	MB-7057	3.60274		1
C006621	6.78904		0	MB-6280	2.29041		1
C006907	1.1726		1	MB-4696	10		0
C006892	7.01918		0	MB-5446	10		0
C007985	7.8		0	MB-0062	6.8		0
C007303	7.30685		0	MB-2643	4.35342		1
C002829	4.44658		0	MB-3706	3.18904		1
C005197	1.93699		1	MB-3001	10		0
C005192	5.83014		0	MB-0558	8.0411		1
C008341	8.14521		0	MB-5440	9.61918		0
C008846	2.37534		1	MB-5387	3.75068		1
C008853	8.47123		0	MB-5335	2.07397		1
C008928	8.49863		0	MB-5281	6.51781		0
C005526	4.79726		1	MB-4911	2.58356		1
C005498	0.416438		1	MB-7078	0.342466		1
C005936	4.26027		1	MB-0292	4.06301		1
C004289	5.27671		0	MB-3277	2.70685		1
C004961	5.62466		0	MB-5213	3.56712		1
C004653	5.48767		0	MB-3218	10		0
C008392	8.13151		0	MB-0525	8.00548		0
C008644	8.32603		0	MB-5223	10		0
C007138	7.18904		0	MB-4332	10		0
C008498	8.23288		0	MB-5145	10		0
C005371	3.03014		1	MB-4880	10		0
C005402	5.91233		0	MB-4621	10		0
C005900	6.23014		0	MB-4859	10		0
C005083	2.62192		1	MB-4714	6.87671		1
C007671	7.45479		1	MB-0653	1.99178		1
C008708	8.33973		0	MB-5299	1.3726		1
C006601	6.69863		0	MB-0269	3.94795		0
C009008	7.7589		1	MB-7038	6.66027		0
C008830	8.46027		0	MB-5225	3.55616		1
C007937	7.75068		0	MB-4622	10		0
C007371	0.479452		1	MB-7052	8.72329		0
C008695	8.33973		0	MB-0401	2.1589		1
C007419	7.45753		0	MB-0265	4.66027		0
C008839	8.51233		0	MB-7031	7.01644		0
C007492	7.49589		0	MB-2929	10		0
C007515	2.89589		1	MB-0278	0.479452		1
C005658	6.13699		0	MB-7023	2.2		1
C005623	6.13425		0	MB-4888	10		0
C009045	8.61644		0	MB-0581	0.646575		1
C006768	6.92877		0	MB-0464	3.23014		1
C008075	5.51781		1	MB-4417	1.3726		1
C006397	3.45753		1	MB-7039	4.04384		1
C005164	5.96164		1	MB-5560	10		0
C007976	1.5589		1	MB-6143	10		0
C007916	7.09863		1	MB-0516	4.06027		0
C006311	6.58356		0	MB-4024	10		0
C005138	5.79726		0	MB-0289	5.88219		1
C006548	6.7726		0	MB-0432	4.53425		0
C003565	4.93151		0	MB-5102	2.3589		1
C006310	4.93425		1	MB-5065	10		0
C005009	5.67945		0	MB-0372	5.1589		1
C008777	1.29041		1	MB-0499	6.09589		0
C009048	8.69315		0	MB-2912	10		0
C008053	7.87945		0	MB-6242	7.22466		0
C007298	7.30685		0	MB-5346	10		0
C005509	6.07671		0	MB-7008	3.54795		1
C008467	2.52329		1	MB-7049	8.3863		0
C005880	6.24932		0	MB-4354	1.26301		1
C008660	8.30137		0	MB-4717	3.52603		1
C006667	6.84384		0	MB-4769	1.78356		1
C007200	7.25479		0	MB-4982	1.57534		1
C009085	8.74521		0	MB-0436	5.16438		1
C005238	5.40548		1	MB-0481	2.99178		1
C006736	6.88493		0	MB-7258	1.23836		1
C008570	8.26849		0	MB-3500	10		0
C007547	4.28219		1	MB-0874	1.36438		1
C005111	5.88767		0	MB-5126	2.24384		1
C003238	4.68493		0	MB-5547	8.10137		0
C007553	1.66027		1	MB-2922	1.18356		1
C007845	7.71233		0	MB-0100	0.663014		1
C004200	3.20274		1	MB-6098	0.873973		1
C005336	1.5589		1	MB-4660	3.27671		1
C006955	7.07397		0	MB-0158	4.73699		0
C003874	5.04658		0	MB-5057	4.63014		1
C006806	6.92877		0	MB-5325	10		0
C005967	0.635616		1	MB-5135	3.06301		1
C008790	3.93151		1	MB-5076	2.20822		1
C008216	5.25479		1	MB-2753	10		0
C007500	2.72055		1	MB-3297	10		0
C008261	8.10137		0	MB-0396	4.9863		0
C007524	6.6137		1	MB-0453	3.54521		1
C003166	4.19452		1	MB-2754	10		0
C005030	5.68219		0	MB-4881	10		0
C007889	7.73425		0	MB-0470	5.57808		0
C003672	2.0274		1	MB-5465	1.54521		1
C002927	4.47397		0	MB-0153	7.03288		0
C005514	6.12329		0	MB-0582	1.27671		1
C007335	7.29315		0	MB-4715	2.89589		1
C008812	2.67397		1	MB-7066	7.37808		0
C008723	8.41644		0	MB-4974	10		0
C004669	1.4274		1	MB-5232	10		0
C007370	7.36164		0	MB-7114	10		0
C005305	1.96164		1	MB-4707	10		0
C007765	2.32329		1	MB-7030	2.57534		1
C003858	0.723288		1	MB-0174	6.47397		0
C008475	8.15342		0	MB-4792	3.33973		1
C008240	3.32055		1	MB-5551	9.70411		0
C008736	7.16712		1	MB-7225	4.52055		1
C005175	5.28219		1	MB-6336	1.4137		1
C004363	3.54521		1	MB-5450	10		0
				MB-0901	6.20822		0
				MB-5235	10		0
				MB-4732	10		0
				MB-0639	3.81644		0
				MB-0400	1.84658		1
				MB-5258	8.30685		1
				MB-4938	5.80274		1
				MB-0495	5.1589		1
				MB-0403	1.19726		0
				MB-3058	10		0
				MB-6237	8.64658		1
				MB-2556	10		0
				MB-5115	6.36164		0
				MB-0446	4.84384		0
				MB-5427	10		0
				MB-0885	5.74795		1
				MB-5173	1.81918		1
				MB-5058	10		0
				MB-5162	10		0
				MB-6251	1.20822		1
				MB-7145	10		0
				MB-4640	10		0
				MB-0149	4.24932		1
				MB-5421	10		0
				MB-0110	6.99726		0
				MB-2963	10		0
				MB-7159	1.80274		1
				MB-5625	2.65479		1
				MB-4945	1.65479		1
				MB-5655	10		0
				MB-6245	10		0
				MB-0020	1.8411		1
				MB-4992	10		0
				MB-0318	5.25479		0
				MB-7055	0.750685		1
				MB-4758	10		0
				MB-2771	3.68493		1
				MB-5295	6.2137		1
				MB-5109	10		0
				MB-0634	1.46849		0
				MB-5155	10		0
				MB-0350	3.7863		1
				MB-2993	10		0
				MB-3046	6.06849		1
				MB-7009	4.50137		1
				MB-0659	0.0219178		1
