# Supplementary material for: MRE11 liberates cGAS from nucleosome sequestration during tumorigenesis
Source: Nature. 2024 Jan 10;625(7995):585–92. doi: 10.1038/s41586-023-06889-6 (PMC10794148; doi:10.1038/s41586-023-06889-6)
Supplement: Supplementary file 9 — Source Data Extended Data Fig. 2 [file 41586_2023_6889_MOESM9_ESM.xlsx]

## Sheet: Ex. Fig. 2c
	pMMECs 8 days after infection
	sgCon		sgMre11		sgcGAS		sgMLKL		sgATM
	EdU Negative	Total cell number	EdU Negative	Total cell number	EdU Negative	Total cell number	EdU Negative	Total cell number	EdU Negative	Total cell number
#1	45	300	21	300	15	300	11	300	36	300
#2	47	300	27	300	18	300	9	300	34	300
#3	38	300	23	300	16	300	16	300	27	300
#4	55	300	18	300	25	300	19	300	33	300
#5	52	300	18	300	17	300	13	300	45	300

## Sheet: Ex. Fig. 2d
	For IFIT1 (Ct)
	hActin	Ifit1
NT	13.447	26.9073	Exp #1
	14.6502	25.9688	Exp #2
	13.374	25.6698	Exp #3
sgCon	13.7545	23.2512	Exp #1
	13.65	23.1493	Exp #2
	13.6973	23.2717	Exp #3
sgMre11	14.0429	24.5213	Exp #1
	14.1185	25.2021	Exp #2
	14.0136	24.504	Exp #3
sgcGAS	14.0708	24.9779	Exp #1
	14.8268	25.1151	Exp #2
	14.2723	25.0241	Exp #3
sgMLKL	14.1129	24.4072	Exp #1
	14.5148	24.6718	Exp #2
	13.9407	24.3182	Exp #3
sgATM	13.4047	22.5871	Exp #1
	13.83	22.6245	Exp #2
	13.4065	22.6612	Exp #3
