# Supplementary material for: MRE11 liberates cGAS from nucleosome sequestration during tumorigenesis
Source: Nature. 2024 Jan 10;625(7995):585–92. doi: 10.1038/s41586-023-06889-6 (PMC10794148; doi:10.1038/s41586-023-06889-6)
Supplement: Supplementary file 10 — Source Data Extended Data Fig. 3 [file 41586_2023_6889_MOESM10_ESM.xlsx]

## Sheet: Ex. Fig. 3b
	hTERT-BJ5ta
	Lipofectamin 2000				ISD90
	siCon		siMre11		siCon		siMre11
	cGAS positive	Total cell number	cGAS positive	Total cell number	cGAS positive	Total cell number	cGAS positive	Total cell number
#1	11	300	1	300	154	300	25	300
#2	8	300	2	300	138	300	27	300
#3	8	300	2	300	129	300	35	300

## Sheet: Ex. Fig. 3d-f
		For CXCL10 (Ct)		For CCL5 (Ct)		For IFIT1 (Ct)
		hActin	CXCL10	hActin	CCL5	hActin	Ifit1
Lipo	siCon	15.1429	30.1229	15.1429	26.2603	15.1429	21.8761	Exp #1
		14.6651	31.0845	14.6651	26.1507	14.6651	22.0126	Exp #2
		14.6571	32.6624	14.6571	26.1657	14.6571	21.6581	Exp #3
	sicGAS	14.6596	36.9753	14.6596	27.5724	14.6596	25.6271	Exp #1
		N/A	N/A	14.7551	27.9205	14.7551	25.914	Exp #2
		14.4797	34.0238	14.4797	27.8085	14.4797	25.966	Exp #3
	siMre11	14.5629	33.7297	14.5629	26.751	14.5629	24.3237	Exp #1
		14.5914	31.9936	14.5914	26.9267	14.5914	24.4107	Exp #2
		14.8899	34.5205	14.8899	26.9404	14.8899	24.454	Exp #3
ISD90	siCon	14.8196	28.1735	14.8196	22.99	14.8196	19.1887	Exp #1
		14.3847	28.128	14.3847	23.0779	14.3847	18.9167	Exp #2
		14.5455	27.9976	14.5455	23.0664	14.5455	18.8969	Exp #3
	sicGAS	15.474	31.9883	15.474	26.7581	15.474	23.0451	Exp #1
		15.115	31.861	15.115	26.9835	15.115	23.056	Exp #2
		14.9979	32.0001	14.9979	27.0427	14.9979	23.2485	Exp #3
	siMre11	14.2386	29.7868	14.2386	23.8441	14.2386	19.952	Exp #1
		13.8755	30.7733	13.8755	23.8341	13.8755	19.8748	Exp #2
		14.3683	30.2322	14.3683	23.8981	14.3683	19.9506	Exp #3

## Sheet: Ex. Fig. 3h-i
		For CCL5 (Ct)		For IFI1 (Ct)
MDA-MB-231		hActin	CXCL10	hActin	CCL5
WT	Lipo	15.4284	31.5516	15.1429	26.2603	Exp #1
		15.3795	30.5802	14.6651	26.1507	Exp #2
		15.3854	31.773	14.6571	26.1657	Exp #3
	ISD90	15.6312	27.7403	14.6596	27.5724	Exp #1
		15.7405	27.9117	14.7551	27.9205	Exp #2
		15.7104	27.9512	14.4797	27.8085	Exp #3
sgMre11	Lipo	15.2507	29.0684	14.5629	26.751	Exp #1
		15.3116	28.839	14.5914	26.9267	Exp #2
		15.4499	29.1683	14.8899	26.9404	Exp #3
	ISD90	14.9792	31.0691	14.8196	22.99	Exp #1
		15.1331	30.1842	14.3847	23.0779	Exp #2
		14.9749	30.1835	14.5455	23.0664	Exp #3

## Sheet: Ex. Fig. 3j
	cGAS foci positive						Alexa488-ISD90						cGAS-DNA colocalization
	Lipofectamin 2000						Lipofectamin 2000						Lipofectamin 2000
	WT		MRE11 ATLD #1		MRE11 ATLD #2		WT		MRE11 ATLD #1		MRE11 ATLD #2		WT		MRE11 ATLD #1		MRE11 ATLD #2
	cGAS	Total cell number	cGAS	Total cell number	cGAS	Total cell number	Alexa488	Total cell number	Alexa488	Total cell number	Alexa488	Total cell number	cGAS-DNA	Total cell number	cGAS-DNA	Total cell number	cGAS-DNA	Total cell number
#1	4	300	70	300	69	300	0	300	0	300	0	300	0	300	0	300	0	300
#2	12	300	37	300	75	300	0	300	0	300	0	300	0	300	0	300	0	300
#3	8	300	65	300	83	300	0	300	0	300	0	300	0	300	0	300	0	300
	Alexa488-ISD90						Alexa488-ISD90						Alexa488-ISD90
	WT		MRE11 ATLD #1		MRE11 ATLD #2		WT		MRE11 ATLD #1		MRE11 ATLD #2		WT		MRE11 ATLD #1		MRE11 ATLD #2
	cGAS	Total cell number	cGAS	Total cell number	cGAS	Total cell number	Alexa488	Total cell number	Alexa488	Total cell number	Alexa488	Total cell number	cGAS-DNA	Total cell number	cGAS-DNA	Total cell number	cGAS-DNA	Total cell number
#1	58	300	58	300	65	300	121	300	102	300	98	300	38	300	12	300	15	300
#2	62	300	62	300	69	300	98	300	99	300	78	300	28	300	10	300	16	300
#3	55	300	69	300	69	300	89	300	89	300	88	300	33	300	13	300	16	300
	Oregon Green-hNCP						Oregon Green-hNCP						Oregon Green-hNCP
	siCon		siMre11		siMre11		siCon		siMre11		siMre11		siCon		siMre11		siMre11
	cGAS	Total cell number	cGAS	Total cell number	cGAS	Total cell number	Alexa488	Total cell number	Alexa488	Total cell number	Alexa488	Total cell number	cGAS-DNA	Total cell number	cGAS-DNA	Total cell number	cGAS-DNA	Total cell number
#1	42	300	52	300	53	300	141	300	99	300	70	300	40	300	5	300	12	300
#2	46	300	60	300	62	300	110	300	74	300	89	300	43	300	11	300	15	300
#3	45	300	67	300	55	300	99	300	83	300	88	300	41	300	8	300	11	300

## Sheet: Ex. Fig. 3k-l
		For CCL5 (Ct)		For IFIT1 (Ct)
		hActin	CCL5	hActin	IFIT1
Lipo	WT	15.5383	22.8271	15.5383	29.3493	Exp #1
		15.6081	22.7132	15.6081	29.813	Exp #2
		15.5462	22.648	15.5462	29.449	Exp #3
	ATLD	14.7894	23.9721	14.7894	29.7859	Exp #1
		14.8715	23.8615	14.8715	28.8479	Exp #2
		14.9216	23.843	14.9216	29.4819	Exp #3
ISD90	WT	16.009	19.977	16.009	27.9222	Exp #1
		15.9525	19.5471	15.9525	28.0884	Exp #2
		16.1558	19.631	16.1558	27.8841	Exp #3
	ATLD	15.3661	21.1758	15.3661	28.986	Exp #1
		15.4191	21.0285	15.4191	29.1029	Exp #2
		15.5251	20.7453	15.5251	28.9784	Exp #3
