# Supplementary material for: MRE11 liberates cGAS from nucleosome sequestration during tumorigenesis
Source: Nature. 2024 Jan 10;625(7995):585–92. doi: 10.1038/s41586-023-06889-6 (PMC10794148; doi:10.1038/s41586-023-06889-6)
Supplement: Supplementary file 11 — Source Data Extended Data Fig. 5 [file 41586_2023_6889_MOESM11_ESM.xlsx]

## Sheet: Ex. Fig. 5a-b
MDA-MB-231 +0 Gy						MDA-MB-231 + 15 Gy
	WT + siCon						WT + siCon
	Micronucleus	Binucleus	Multinucleus	cGAS	Total Cells		Micronucleus	Binucleus	Multinucleus	cGAS	Total Cells
#1	6	0	0	6	139	#1	2	1	1	6	86
#2	3	4	0	4	144	#2	3	1	0	10	77
#3	5	1	1	10	98	#3	4	0	0	13	98
#4	4	2	0	6	123	#4	3	1	0	6	107
#5	5	1	1	4	111	#5	2	1	0	8	99
							sgMre11 + siCon
							Micronucleus	Blebbing	Binucleus	cGAS	Total Cells
						#1	0	1	5	4	94
						#2	3	1	2	6	141
						#3	2	0	1	4	126
						#4	2	0	0	3	120
						#5	3	2	5	6	139
	WT + siMre11						WT + siMre11
	Micronucleus	Binucleus	Multinucleus	cGAS	Total Cells		Micronucleus	Binucleus	Multinucleus	cGAS	Total Cells
#1	3	0	1	5	89	#1	0	2	2	3	114
#2	2	2	1	3	62	#2	1	2	1	5	96
#3	2	0	1	3	54	#3	1	1	0	2	122
#4	2	1	1	3	83	#4	2	0	1	2	122
#5	3	2	2	3	99	#5	1	2	2	5	133
							sgMre11 + siMre11
							Micronucleus	Blebbing	Binucleus	cGAS	Total Cells
						#1	1	1	1	1	76
						#2	0	1	4	3	75
						#3	0	1	1	2	67
						#4	1	1	3	4	76
						#5	0	2	0	2	68
							Ex. Fig. 5a			Ex. Fig. 5b

## Sheet: Ex. Fig. 5c-d
		For IFIT1 (Ct)		For CCL5 (Ct)
		hActin	Ifit1	hActin	CCL5
NT	WT	14.9794	21.6338	14.9794	28.0828	Exp #1
		15.0319	21.4463	15.0319	28.251	Exp #2
	sgMre11	15.0345	21.8861	15.0345	29.2854	Exp #1
		14.7277	21.6353	14.7277	28.7291	Exp #2
20 Gy	WT	14.9922	20.3619	14.9922	25.8352	Exp #1
		15.1349	20.4675	15.1349	26.231	Exp #2
	sgMre11	14.5049	21.8506	15.699	28.7855	Exp #1
		14.5099	21.5157	14.6932	28.6228	Exp #2
