# Supplementary material for: MRE11 liberates cGAS from nucleosome sequestration during tumorigenesis
Source: Nature. 2024 Jan 10;625(7995):585–92. doi: 10.1038/s41586-023-06889-6 (PMC10794148; doi:10.1038/s41586-023-06889-6)
Supplement: Supplementary file 12 — Source Data Extended Data Fig. 6 [file 41586_2023_6889_MOESM12_ESM.xlsx]

## Sheet: Ex. Fig. 6b
	(Cells with cGAS positive = N) / (total cell nubmer )
	Lipo					ISD90
	WT	siMre11	siRad50	siNBS1	siMRN	WT	siMre11	siRad50	siNBS1	siMRN
#1	1/103	2/82	2/99	3/87	4/120	10/74	4/82	6/147	9/176	4/81
#2	2/128	1/101	2/104	6/127	2/158	7/111	4/94	7/135	4/103	3/115
#3	0/95	2/94	2/89	4/81	2/96	11/83	6/108	2/94	7/134	3/84
#4	4/112	1/85	1/79	3/117	2/132	12/131	6/122	3/95	5/146	3/95
	Cells with cGAS positive ( % )
						ISD90
	WT	siMre11	siRad50	siNBS1	siMRN	WT	siMre11	siRad50	siNBS1	siMRN
#1	0.970874	2.43902	2.0202	3.44828	3.33333	13.5135	4.87805	4.08163	5.11364	4.93827
#2	1.5625	0.990099	1.92308	4.72441	1.26582	6.30631	4.25532	5.18519	3.8835	2.6087
#3	0	2.12766	2.24719	4.93827	2.08333	13.253	5.55556	2.12766	5.22388	3.57143
#4	3.57143	1.17647	1.26582	2.5641	1.51515	9.16031	4.91803	3.15789	3.42466	3.15789

## Sheet: Ex. Fig. 6e
		hActin	IFIT1
Lipo	WT + DMSO	15.1671	22.2857
		15.0271	22.1593
		15.1487	22.3575
	sgMre11 + DMSO	15.4856	22.1854
		15.6452	22.2263
		15.5147	21.8316
	sgMre11 + Mirin	16.0443	22.875
		15.775	23.026
		15.8428	22.9951
	sgMre11 + PFM01	17.8411	25.1206
		15.7764	24.9917
		15.7177	24.877
	sgMre11 + PFM39	15.0919	21.5452
		15.207	21.6421
		15.3506	21.5231
ISD90	WT + DMSO	15.3169	19.3611
		15.303	19.1827
		14.954	19.1663
	sgMre11 + DMSO	15.5618	21.2555
		15.4828	21.2368
		15.6375	21.4139
	sgMre11 + Mirin	15.3877	18.8741
		15.6262	19.0637
		15.6219	19.0847
	sgMre11 + PFM01	15.9121	19.8512
		15.9821	19.3883
		16.2166	19.8005
	sgMre11 + PFM39	15.5402	19.0441
		15.5006	18.6107
		15.6504	19.0082

## Sheet: Ex. Fig. 6h
	Per NCP foci
	NCP	NCP+cGAS	NCP+Mre11	NCP+cGAS+Mre11
#1	4	1	1	6
#2	16	0	0	2
#3	34	0	2	8
#4	14	2	2	2
#5	32	0	0	8
#6	20	0	0	6
#7	4	1	4	4
#8	36	0	2	10
#9	22	0	1	4
	Fraction of NCP Foci ( 35 min )
	NCP	NCP+cGAS	NCP+Mre11	NCP+cGAS+Mre11
#1	0.333333	0.0833333	0.0833333	0.5
#2	0.888889	0	0	0.111111
#3	0.772727	0	0.0454545	0.181818
#4	0.7	0.1	0.1	0.1
#5	0.8	0	0	0.2
#6	0.769231	0	0	0.230769
#7	0.307692	0.0769231	0.307692	0.307692
#8	0.75	0	0.0416667	0.208333
#9	0.814815	0	0.037037	0.148148
