# Supplementary material for: MRE11 liberates cGAS from nucleosome sequestration during tumorigenesis
Source: Nature. 2024 Jan 10;625(7995):585–92. doi: 10.1038/s41586-023-06889-6 (PMC10794148; doi:10.1038/s41586-023-06889-6)
Supplement: Supplementary file 13 — Source Data Extended Data Fig. 7 [file 41586_2023_6889_MOESM13_ESM.xlsx]

## Sheet: Ex. Fig. 7f
	Normalized Protein-NCP intensity			Normalized fluorescence (mcGAScat-CR)
MRN (nM)	2:1 cGAS/NCP	1:1 cGAS/NCP	NCP alone	2:1 cGAS/NCP	1:1 cGAS/NCP
0	1	1	1	1	1
0.075	1.31097	1.14142	1.03015	1.3094	1.12522
0.15	1.69527	1.2901	1.10236	1.38372	1.4617
0.3	1.69034	1.67164	1.1505	1.37624	1.47967
0.6	1.98357	1.47932	0.882493	1.67266	1.63788
1.2	0.724466	0.195358	0.117996	1.11171	0.640616

## Sheet: Ex. Fig. 7g
	Raw Fluoresence (EM665//EM615)
Protein (nM)	MRN
2000	0.42645	0.419965	0.439949
1000	0.435862	0.416024	0.433193
500	0.436432	0.422806	0.436483
250	0.439692	0.43699	0.439608
125	0.439296	0.448008	0.446513
62.5	0.46416	0.460126	0.462851
31.3	0.478261	0.478396	0.475186
15.6	0.49606	0.492192	0.500569
7.8	0.512227	0.509785	0.527213
3.9	0.513969	0.523473	0.526885
2	0.537115	0.541051	0.54182
0	0.546654	0.545737	0.546002
	hcGASt1
5000	1.62264	1.61587	1.61452
2500	1.63927	1.58272	1.59129
1250	1.46339	1.58143	1.57633
625	1.46445	1.52623	1.49514
312.5	1.19829	1.27065	1.16189
156.3	0.494011	0.48979	0.468902
78.1	0.478244	0.468163	0.452289
39.1	0.477944	0.469335	0.471069
19.5	0.477567	0.477542	0.473969
9.8	0.480883	0.494524	0.482663
4.9	0.490691	0.497798	0.49105
0	0.524285	0.527325	0.513068
	mcGASt1
5000	0.862717	0.780809	0.698388
2500	0.512525	0.537642	0.504366
1250	0.458613	0.456531	0.449402
625	0.43145	0.434322	0.427377
312.5	0.427688	0.436699	0.427512
156.3	0.457495	0.439191	0.439625
78.1	0.46817	0.476679	0.476996
39.1	0.489928	0.490245	0.491632
19.5	0.501063	0.512979	0.505887
9.8	0.515842	0.517342	0.51853
4.9	0.514811	0.532582	0.523649
0	0.544632	0.538489	0.540138

## Sheet: Ex. Fig. 7j
	1 µM cGAS			0.5 µM cGAS
[MRN] (nM)	Exp #1	Exp #2	Exp #3	2021-11-23	2021-11-22
0	0.0178468	0.0206517	0.0971158	0.0856386	0.073955
0.015625	0.21327	0.251347	0.21901	0.125684	0.0569808
0.03125	0.231005	0.246086	0.472048	0.144678	0.0577893
0.0625	0.401014	0.454842	0.492032	0.150661	0.0689095
0.125	0.300556	0.37678	0.564772	0.190507	0.042872
0.25	0.556829	0.584797	0.669696	0.188984	0.0508987
0.5	0.603058	0.585724	0.693463	0.193799	0.0348832
1	0.908171	0.874879	0.827467	0.141019	0.161943
2	0.981392	0.922333	0.795935	0.274145	0.155872
