# Supplementary material for: MRE11 liberates cGAS from nucleosome sequestration during tumorigenesis
Source: Nature. 2024 Jan 10;625(7995):585–92. doi: 10.1038/s41586-023-06889-6 (PMC10794148; doi:10.1038/s41586-023-06889-6)
Supplement: Supplementary file 14 — Source Data Extended Data Fig. 8 [file 41586_2023_6889_MOESM14_ESM.xlsx]

## Sheet: Ex. Fig. 8b
	WT (counting)										sgMre11 (counting)
	0 h			3 h			6 h				0 h			3 h			6 h
	Cytosol	Nucleus	Cytosol+Nucleus	Cytosol	Nucleus	Cytosol+Nucleus	Cytosol	Nucleus	Cytosol+Nucleus		Cytosol	Nucleus	Cytosol+Nucleus	Cytosol	Nucleus	Cytosol+Nucleus	Cytosol	Nucleus	Cytosol+Nucleus
#1	3	63	42	9	34	57	17	19	46	#1	4	72	26	13	48	47	11	62	36
#2	4	54	39	17	32	59	13	25	53	#2	6	45	49	8	47	53	7	52	36
#3	6	52	47	12	28	55	24	17	55	#3	2	65	32	4	37	48	12	58	39
#4	4	66	35	13	35	62	15	19	49	#4	3	55	42	15	37	44	10	45	42
#5	4	58	38	12	27	66	13	23	48	#5	6	62	39	8	45	49	9	49	45
%	2.77778	58.3333	38.8889	9	34	57	20.7317	23.1707	56.0976	%	3.92157	70.5882	25.4902	12.037	44.4444	43.5185	10.0917	56.8807	33.0275
	4.12371	55.6701	40.2062	15.7407	29.6296	54.6296	14.2857	27.4725	58.2418		6	45	49	7.40741	43.5185	49.0741	7.36842	54.7368	37.8947
	5.71429	49.5238	44.7619	12.6316	29.4737	57.8947	25	17.7083	57.2917		2.0202	65.6566	32.3232	4.49438	41.573	53.9326	11.0092	53.211	35.7798
	4.12371	68.0412	36.0825	12.037	32.4074	57.4074	16.4835	20.8791	53.8462		3	55	42	13.8889	34.2593	40.7407	10.5263	47.3684	44.2105
	3.80952	55.2381	36.1905	12.6316	28.4211	69.4737	13.5417	23.9583	50		6.06061	62.6263	39.3939	8.98876	50.5618	55.0562	8.25688	44.9541	41.2844
	Cytosol+Nucleus										C+N
0 h	38.8889	40.2062	44.7619	36.0825	36.1905					0	25.4902	49	32.3232	42	39.3939
3 h	57	54.6296	57.8947	69.4737	69.4737					3	43.5185	49.0741	53.9326	55.0562	55.0562
6 h	56.0976	58.2418	57.2917	53.8462	50					6	33.0275	37.8947	35.7798	44.2105	41.2844
	Cytosole										C
0 h	2.77778	4.12371	5.71429	4.12371	3.80952					0	3.92157	6	2.0202	3	6.06061
3 h	9	15.7407	12.6316	12.037	12.6316					3	12.037	7.40741	4.49438	13.8889	8.98876
6 h	20.7317	14.2857	25	16.4835	13.5417					6	10.0917	7.36842	11.0092	10.5263	8.25688
	Nucleus										N
0 h	58.3333	55.6701	49.5238	68.0412	55.2381					0	70.5882	45	65.6566	55	62.6263
3 h	34	29.6296	29.4737	32.4074	28.4211					3	44.4444	43.5185	41.573	34.2593	50.5618
6 h	23.1707	27.4725	17.7083	20.8791	23.9583					6	56.8807	54.7368	53.211	47.3684	44.9541

## Sheet: Ex. Fig. 8c
	cGAS MFI													cGAS MFI - BFI
	WT													WT
	Lipo				ISD90				NCS					Lipo			ISD90			NCS
	Nucleus	Cytosole	C/N		Nucleus	Cytosole	C/N		Nucleus	Cytosole	C/N			Nucleus	Cytosole	C/N	Nucleus	Cytosole	C/N	Nucleus	Cytosole	C/N
#1	36.659	22.066	0.601926	7.269	52.519	26.889	0.511986	3.755	16.614	17.945	1.08011	3.212		29.39	14.797	0.503471	48.764	23.134	0.474407	13.402	14.733	1.09931
#2	21.395	15.924	0.744286		17.282	14.788	0.855688		17.249	17.245	0.999768			14.126	8.655	0.6127	13.527	11.033	0.815628	14.037	14.033	0.999715
#3	37.887	17.583	0.464091		31.405	40.002	1.27375		18.626	10.711	0.575056			30.618	10.314	0.336861	27.65	36.247	1.31092	15.414	7.499	0.486506
#4	24.033	13.551	0.56385		34.853	25.893	0.74292		15.565	13.012	0.835978			16.764	6.282	0.374732	31.098	22.138	0.711879	12.353	9.8	0.79333
#5	38.442	19.965	0.519354		35.392	21.361	0.603554		15.932	18.983	1.1915			31.173	12.696	0.407276	31.637	17.606	0.5565	12.72	15.771	1.23986
#6	25.009	19.166	0.766364		13.048	11.783	0.90305		23.084	17.804	0.77127			17.74	11.897	0.670631	9.293	8.028	0.863876	19.872	14.592	0.7343
#7	34.293	19.074	0.556207		19.963	18.501	0.926765		27.27	19.73	0.723506			27.024	11.805	0.436834	16.208	14.746	0.909798	24.058	16.518	0.686591
#8	28.854	17.055	0.591079		18.14	15.02	0.828004		14.982	10.245	0.683821			21.585	9.786	0.45337	14.385	11.265	0.783107	11.77	7.033	0.597536
#9	39.491	14.171	0.358841		29.021	11.712	0.40357		19.643	9.302	0.473553			32.222	6.902	0.214201	25.266	7.957	0.314929	16.431	6.09	0.370641
#10	26.24	18.373	0.700191		19.094	12.609	0.660365		21.423	12.726	0.594034			18.971	11.104	0.585314	15.339	8.854	0.577221	18.211	9.514	0.522431
	sgMre11													sgMre11
	Lipo				ISD90				NCS					Lipo			ISD90			NCS
	Nucleus	Cytosole	C/N		Nucleus	Cytosole	C/N		Nucleus	Cytosole	C/N			Nucleus	Cytosole	C/N	Nucleus	Cytosole	C/N	Nucleus	Cytosole	C/N
#1	37.219	29.348	0.788522	6.806	33.822	16.4891	0.487526	7.888	26.418	14.949	0.565864	8.112		36.4761	28.6051	0.784215	33.822	16.4891	0.487526	26.0433	14.5743	0.559617
#2	46.109	23.173	0.50257		36.6905	13.455	0.366716		33.164	20.562	0.62001			45.3661	22.4301	0.494424	36.6905	13.455	0.366716	32.7893	20.1873	0.615667
#3	39.961	14.016	0.350742		38.316	19.168	0.500261		33.427	23.193	0.69384			39.2181	13.2731	0.338443	38.316	19.168	0.500261	33.0523	22.8183	0.690369
#4	30.256	15.148	0.500661		19.535	15.793	0.808446		35.536	21.467	0.604092			29.5131	14.4051	0.488091	19.535	15.793	0.808446	35.1613	21.0923	0.599872
#5	34.222	22.757	0.664982		35.704	18.041	0.505294		37.513	25.099	0.669075			33.4791	22.0141	0.657547	35.704	18.041	0.505294	37.1383	24.7243	0.665736
#6	21.906	21.488	0.980918		35.586	15.788	0.443658		23.375	17.864	0.764235			21.1631	20.7451	0.980249	35.586	15.788	0.443658	23.0003	17.4893	0.760394
#7	40.522	22.064	0.544494		26.824	22.5	0.838801		34.935	16.948	0.48513			39.7791	21.3211	0.535987	26.824	22.5	0.838801	34.5603	16.5733	0.479547
#8	52.852	18.306	0.346363		18.931	12.616	0.66642		31.772	15.528	0.488732			52.1091	17.5631	0.337045	18.931	12.616	0.66642	31.3973	15.1533	0.48263
#9	46.846	37.324	0.796738		14.901	12.593	0.845111		29.792	15.418	0.517521			46.1031	36.5811	0.793463	14.901	12.593	0.845111	29.4173	15.0433	0.511375
#10	34.541	23.094	0.668597		29.273	15.821	0.540464		30.31	17.726	0.584823			33.7981	22.3511	0.661312	29.273	15.821	0.540464	29.9353	17.3513	0.579626
-Mean Fluorescence Intensity (MFI) -Background Fluorescence Intensity (BFI)
