# Supplementary material for: MRE11 liberates cGAS from nucleosome sequestration during tumorigenesis
Source: Nature. 2024 Jan 10;625(7995):585–92. doi: 10.1038/s41586-023-06889-6 (PMC10794148; doi:10.1038/s41586-023-06889-6)
Supplement: Supplementary file 15 — Source Data Extended Data Fig. 9 [file 41586_2023_6889_MOESM15_ESM.xlsx]

## Sheet: Ex. Fig. 9b
		For CXCL10 (Ct)
		Actin	CXCL10
Lipo	sgcGAS	13.5769	31.0285	Exp #1
		13.5245	31.8328	Exp #2
		14.3208	30.9961	Exp #3
	sgcGAS+ sgMre11	14.708	30.2903	Exp #1
		14.7172	30.5954	Exp #2
		14.7949	29.5836	Exp #3
cGAS	sgcGAS	13.8203	28.9755	Exp #1
		13.8718	28.9737	Exp #2
		13.96	28.5428	Exp #3
	sgcGAS+ sgMre11	14.3621	28.1671	Exp #1
		14.3772	28.0498	Exp #2
		14.7211	28.0077	Exp #3
NCP	sgcGAS	14.6901	30.6149	Exp #1
		14.7881	29.7424	Exp #2
		14.9417	30.8839	Exp #3
	sgcGAS+ sgMre11	13.5427	28.383	Exp #1
		13.6537	28.5787	Exp #2
		13.6742	29.1499	Exp #3
cGAS -NCP	sgcGAS	13.5895	25.4372	Exp #1
		13.8083	25.7223	Exp #2
		13.8631	25.7677	Exp #3
	sgcGAS+ sgMre11	13.6611	25.7522	Exp #1
		13.8835	25.747	Exp #2
		13.9804	25.7394	Exp #3

## Sheet: Ex. Fig. 9d
	cGAS Intensity Mean / Doxycyclin / Lipofectamin 2000
	sgcGAS									sgcGAS+sgMre11
	-			sgcGAS+cGAS-WT			sgcGAS+cGAS-R255A			-			sgcGAS+cGAS-WT			sgcGAS+cGAS-R255A
	Nucleus	Cytosole	C/N	Nucleus	Cytosole	C/N	Nucleus	Cytosole	C/N	Nucleus	Cytosole	C/N	Nucleus	Cytosole	C/N	Nucleus	Cytosole	C/N
#1				24.284	5.161	0.212527	19.971	20.137	1.00831				48.142	37.605	0.781127	22.417	22.819	1.01793
#2				19.413	5.423	0.279349	20.538	21.11	1.02785				38.388	30.56	0.796082	25.202	26.844	1.06515
#3				30.606	4.372	0.142848	15.558	23.145	1.48766				46.259	17.095	0.36955	24.831	30.531	1.22955
#4				20.295	6.341	0.312441	19.191	22.378	1.16607				27.78	9.459	0.340497	17.026	27.75	1.62986
#5				16.382	5.905	0.360457	44.208	19.994	0.452271				39.682	10.268	0.258757	21.143	28.611	1.35321
#6				22.893	4.608	0.201284	33.399	17.094	0.511812				14.875	25.877	1.73963	18.126	28.728	1.58491
#7				21.774	5.624	0.25829	17.089	13.776	0.806133				28.874	5.621	0.194673	16.12	17.514	1.08648
#8				30.018	3.902	0.129989	26.641	13.311	0.499643				29.217	3.4996	0.11978	13.291	13.188	0.99225
#9				54.785	11.826	0.215862	18.379	11.887	0.646771				26.033	3.499	0.134406	13.785	9.521	0.690678
#10				39.585	7.619	0.192472	15.522	9.774	0.629687				19.639	2.915	0.148429	14.456	11.006	0.761345
#11				24.784	8.546	0.344819	20.687	17.758	0.858413				33.4	12.174	0.364491	16.567	12.409	0.749019
#12				21.596	18.502	0.856733	39.517	7.736	0.195764				17.593	11.81	0.67129	12.242	18.579	1.51764
#13				23.482	5.423	0.230943	27.836	3.254	0.116899				28.791	3.547	0.123198	22.904	23.217	1.01367
#14				16.492	8.628	0.523163	30.124	2.157	0.071604				26.933	5.439	0.201946	12.696	26.557	2.09176
#15				18.602	5.661	0.304322	28.542	3.421	0.119858				20.797	5.192	0.249651	14.14	15.102	1.06803
#16				19.564	6.156	0.31466	56.102	5.991	0.106788				32.446	6.552	0.201936	23.542	5.962	0.25325
#17				21.335	12.109	0.567565	15.402	22.109	1.43546				27.722	7.059	0.254635	26.027	23.095	0.887348
#18				24.608	5.402	0.219522	19.053	21.682	1.13798				23.793	3.136	0.131803	25.402	9.062	0.356744
#19				15.562	11.092	0.712762	23.092	6.692	0.289797				35.492	6.095	0.171729	17.752	13.188	0.742902
#20				17.203	3.407	0.198047	27.091	8.202	0.302757				25.432	3.542	0.139273	16.592	11.096	0.668756
#21				25.091	8.602	0.342832	11.2093	15.402	1.37404				16.283	8.609	0.528711	16.283	13.811	0.848185
#22				15.682	17.209	1.09737	17.283	9.586	0.554649				35.482	7.382	0.208049	17.39	17.962	1.03289
#23				35.062	11.502	0.328047	19.672	21.683	1.10223				44.209	5.483	0.124025	22.483	23.217	1.03265
#24				45.293	5.723	0.126355	22.698	22.104	0.97383				7.283	25.392	3.48648	24.201	24.302	1.00417
#25				22.109	11.402	0.515718	18.623	23.402	1.25662				15.302	6.382	0.41707	19.091	22.102	1.15772
#26				24.111	13.602	0.564141	24.863	7.4782	0.300776				11.209	9.67	0.8627	10.692	21.682	2.02787
#27				19.602	11.102	0.566371	35.482	6.762	0.190576				11.2093	6.382	0.569349	13.468	6.293	0.467256
#28				18.702	9.062	0.484547	27.523	3.492	0.126876				25.302	6.203	0.245158	22.242	8.602	0.386746
#29				35.402	8.502	0.240156	21.002	7.723	0.367727				21.402	3.402	0.158957	12.141	19.203	1.58167
#30				29.102	6.49	0.223009	16.378	15.767	0.962694				26.11	9.702	0.371582	23.026	19.682	0.854773
#31				31.402	3.498	0.111394	15.102	21.483	1.42253				31.209	3.405	0.109103	17.402	19.002	1.09194
	cGAS Intensity Mean / Doxycyclin / Biotin-ISD90
	sgcGAS									sgcGAS+sgMre11
	-			sgcGAS+cGAS-WT			sgcGAS+cGAS-R255A			-			sgcGAS+cGAS-WT			sgcGAS+cGAS-R255A
	Nucleus	Cytosole	C/N	Nucleus	Cytosole	C/N	Nucleus	Cytosole	C/N	Nucleus	Cytosole	C/N	Nucleus	Cytosole	C/N	Nucleus	Cytosole	C/N
#1				26.595	16.997	0.639105	18.188	17.558	0.965362				24.832	15.054	0.606234	9.921	23.52	2.37073
#2				19.055	21.203	1.11273	13.488	19.202	1.42364				27.788	18.599	0.669318	7.323	34.075	4.65315
#3				17.423	23.148	1.32859	10.942	29.375	2.68461				32.767	7.524	0.229621	16.445	30.576	1.85929
#4				15.862	24.019	1.51425	5.319	17.126	3.21978				27.455	22.578	0.822364	18.485	19.784	1.07027
#5				6.549	29.217	4.46129	12.416	17.278	1.39159				24.85	6.423	0.258471	10.387	31.058	2.99008
#6				8.203	34.408	4.19456	10.714	26.754	2.49711				23.34	15.43	0.661097	17.087	31.326	1.83332
#7				15.464	33.252	2.15028	15.555	16.565	1.06493				36.609	11.225	0.306619	19.354	22.493	1.16219
#8				18.113	21.127	1.1664	14.1555	14.11	0.996786				30.876	23.07	0.747182	14.325	25.423	1.77473
#9				16.821	25.323	1.50544	12.25	14.948	1.22024				31.913	18.009	0.564315	13.888	15.004	1.08036
#10				29.035	25.433	0.875943	10.454	18.906	1.80849				33.236	18.918	0.569202	21.768	21.871	1.00473
#11				16.372	16.733	1.02205	12.637	23.284	1.84253				33.456	15.123	0.452027	13.379	25.484	1.90478
#12				16.648	19.79	1.18873	11.143	25.997	2.33303				29.157	16.494	0.565696	18.006	36.422	2.02277
#13				24.63	29.567	1.20045	10.103	26.392	2.61229				23.955	9.235	0.385515	23.422	23.623	1.00858
#14				12.479	20.405	1.63515	10.098	33.182	3.286				28.284	10.935	0.386614	12.402	16.092	1.29753
#15				24.325	48.437	1.99124	12.067	10.592	0.877766				35.891	22.276	0.620657	11.592	31.592	2.72533
#16				18.4	27.619	1.50103	14.164	16.335	1.15328				31.895	21.421	0.67161	5.353	31.555	5.89483
#17				8.602	47.475	5.51907	7.781	22.734	2.92173				30.25	9.572	0.31643	8.502	31.522	3.7076
#18				18.982	24.866	1.30998	3.536	10.444	2.95362				28.277	24.978	0.883333	19.139	24.293	1.26929
#19				16.051	37.994	2.36708	6.244	39.432	6.31518				32.838	24.283	0.739479	11.521	25.493	2.21274
#20				13.352	30.517	2.28558	12.142	24.334	2.00412				36.212	8.832	0.243897	8.052	33.281	4.13326
#21				16.092	26.007	1.61614	13.416	19.623	1.46266				27.283	19.623	0.719239	18.379	15.692	0.853801
#22				23.648	19.576	0.827808	14.714	27.392	1.86163				21.092	15.203	0.720795	12.139	15.203	1.25241
#23				11.211	29.408	2.62314	15.319	33.602	2.19349				33.482	18.682	0.557971	17.32	29.623	1.71033
#24				5.392	29.602	5.48999	15.62	25.783	1.65064				36.345	18.578	0.511157	10.335	19.602	1.89666
#25				21.092	15.382	0.729281	11.689	27.734	2.37266				33.852	10.225	0.30205	11.203	19.602	1.74971
#26				15.798	23.683	1.49911	11.602	28.564	2.46199				30.762	15.732	0.51141	15.379	24.209	1.57416
#27				13.692	25.421	1.85663	18.382	23.906	1.30051				32.854	16.481	0.501644	13.692	31.602	2.30806
#28				16.035	21.093	1.31543	11.092	19.79	1.78417				19.692	10.257	0.520871	17.521	33.602	1.91781
#29				11.203	22.103	1.97295	14.063	18.678	1.32817				23.692	18.524	0.781867	24.768	29.007	1.17115
#30				12.109	25.034	2.06739	10.322	21.094	2.0436				33.092	26.382	0.797232	19.682	27.382	1.39122
#31				15.402	21.384	1.38839	15.702	21.663	1.37963				30.24	32.472	1.07381	8.698	25.602	2.94344
