# Supplementary material for: MRE11 liberates cGAS from nucleosome sequestration during tumorigenesis
Source: Nature. 2024 Jan 10;625(7995):585–92. doi: 10.1038/s41586-023-06889-6 (PMC10794148; doi:10.1038/s41586-023-06889-6)
Supplement: Supplementary file 16 — Source Data Extended Data Fig. 10 [file 41586_2023_6889_MOESM16_ESM.xlsx]

## Sheet: Ex. Fig. 10b
	R26Cas9/Cas9		R26Cas9/Cas9;MycO.E		R26Cas9/Cas9;Trp53fl/fl		R26Cas9/Cas9;MycO.E;Trp53fl/fl
	Cells with Z-RNA/ Z-DNA Aggreagats	Total cell number	Cells with Z-RNA/ Z-DNA Aggreagats	Total cell number	Cells with Z-RNA/ Z-DNA Aggreagats	Total cell number	Cells with Z-RNA/ Z-DNA Aggreagats	Total cell number
#1	5	100	2	100	12	100	21	100
#2	6	100	4	100	11	100	25	100
#3	5	100	3	100	9	100	15	100
#4	4	100	3	100	15	100	35	100
#5	8	100	5	100	17	100	24	100
#6	2	100	7	100	25	100	29	100

## Sheet: Ex. Fig. 10e
101921	Day 12
				sgCon					sgMre11					sgcGAS						sgCon					sgMre11					sgcGAS
				pMLKL intensity mean					pMLKL intensity mean					pMLKL intensity mean						pMLKL intensity mean					pMLKL intensity mean					pMLKL intensity mean					sgCon	sgMre11	sgcGAS	sgZBP1	sgCon+cGAMP	sgMre11+cGAMP	sgcGAS+cGAMP	sgZBP1+cGAMP
				Nucleus	Cytosole	N/C			Nucleus	Cytosole	N/C			Nucleus	Cytosole	N/C				Nucleus	Cytosole	N/C			Nucleus	Cytosole	N/C			Nucleus	Cytosole	N/C			2.35379	4.22144	6.36635	2.33526	10.5103	9.58846	9.13992	5.98517
			#1	10.446	5.77	1.8104	2.316		13.229	4.995	2.64845	2.439		10.046	3.22	3.11988	1.948		#1	8.13	3.454	2.35379			10.79	2.556	4.22144			8.098	1.272	6.36635			2.04968	14.633	10.7727	5.95866	11.6704	2.94864	6.05805	1.20832
			#2	58.555	29.754	1.96797			13.165	3.172	4.15038			13.227	2.995	4.41636			#2	56.239	27.438	2.04968			10.726	0.733	14.633			11.279	1.047	10.7727			8.33536	2.35637	6.1104	3.30854	5.55168	3.73241	13.7715	5.98584
			#3	21.554	4.624	4.66133			7.213	4.465	1.61545			14.291	3.968	3.60156			#3	19.238	2.308	8.33536			4.774	2.026	2.35637			12.343	2.02	6.1104			14.2087	4.67327	4.71131	2.30428	10.0162	10.3662	11.1498	1.7003
			#4	29.483	4.228	6.97327			11.407	4.358	2.61749			8.737	3.389	2.57805			#4	27.167	1.912	14.2087			8.968	1.919	4.67327			6.789	1.441	4.71131			4.57195	4.40355	9.97738	2.52043	9.88156	5.43672	5.23471	3.24239
i			#5	21.093	6.423	3.28398			21.568	6.783	3.17971			12.534	3.009	4.1655			#5	18.777	4.107	4.57195			19.129	4.344	4.40355			10.586	1.061	9.97738			8.51368	4.49394	7.10118	1.59219	12.5159	9.06956	4.7871	3.0417
i			#6	28.768	5.423	5.30481			15.786	5.409	2.91847			11.002	3.223	3.41359			#6	26.452	3.107	8.51368			13.347	2.97	4.49394			9.054	1.275	7.10118			18.0989	4.68447	7.8323	6.28494	9.79347	5.32044	3.98868	2.13814
			#7	29.754	3.832	7.76461			10.946	4.255	2.5725			12.083	3.242	3.72702			#7	27.438	1.516	18.0989			8.507	1.816	4.68447			10.135	1.294	7.8323			3.12895	2.6837	6.30333	2.39625	67.8292	5.0627	5.01907	1.17573
			#8	59	20.432	2.88763			9.685	5.139	1.88461			12.172	3.57	3.40952			#8	56.684	18.116	3.12895			7.246	2.7	2.6837			10.224	1.622	6.30333			9.92954	4.23094	6.76525	11.2052	4.71691	5.14755	2.44912	3.00639
			#9	44.169	6.531	6.76298			13.706	5.102	2.6864			10.709	3.243	3.30219			#9	41.853	4.215	9.92954			11.267	2.663	4.23094			8.761	1.295	6.76525			9.91398	4.2458	7.26995	3.34415	7.76647	5.52415	4.06212	3.22971
			#10	29.976	5.106	5.87074			11.542	4.583	2.51844			8.142	2.8	2.90786			#10	27.66	2.79	9.91398			9.103	2.144	4.2458			6.194	0.852	7.26995				Nucleus	Cytosole
				33.2798	9.2123	4.72877			12.8247	4.8261	2.67919			11.2943	3.2659	3.46415				30.9638	6.8963	8.11045			10.3857	2.3871	5.06265			9.3463	1.3179	7.32101			sgCon	30.9638	6.8963
																																			sgMre11	10.3857	2.3871
				sgZBP1					sgCon+cGAMP					sgMre11+cGAMP						sgZBP1					sgCon+cGAMP					sgMre11+cGAMP					sgcGAS	9.3463	1.3179
				pMLKL intensity mean					pMLKL intensity mean					pMLKL intensity mean						pMLKL intensity mean					pMLKL intensity mean					pMLKL intensity mean					sgZBP1	7.774	2.3203
				Nucleus	Cytosole	N/C			Nucleus	Cytosole	N/C			Nucleus	Cytosole	N/C				Nucleus	Cytosole	N/C			Nucleus	Cytosole	N/C			Nucleus	Cytosole	N/C			sgCon+cGAMP	28.6894	3.865
			#1	8.422	4.718	1.78508	1.944		28.539	4.535	6.29305	2.011		36.998	5.59	6.6186	1.933		#1	6.478	2.774	2.33526			26.528	2.524	10.5103			35.065	3.657	9.58846			sgMre11+cGAMP	18.9444	3.1594
			#2	14.195	4	3.54875			29.413	4.359	6.74765			12.439	5.496	2.26328			#2	12.251	2.056	5.95866			27.402	2.348	11.6704			10.506	3.563	2.94864			sgcGAS+cGAMP	19.2569	3.4483
			#3	10.93	4.66	2.34549			53.303	11.25	4.73804			15.937	5.685	2.80334			#3	8.986	2.716	3.30854			51.292	9.239	5.55168			14.004	3.752	3.73241			sgZBP1+cGAMP	9.7556	3.7547
			#4	7.813	4.491	1.7397			13.109	3.119	4.20295			33.415	4.97	6.72334			#4	5.869	2.547	2.30428			11.098	1.108	10.0162			31.482	3.037	10.3662
			#5	7.373	4.098	1.79917			29.709	4.814	6.17138			16.71	4.651	3.59278			#5	5.429	2.154	2.52043			27.698	2.803	9.88156			14.777	2.718	5.43672
			#6	6.391	4.737	1.34917			42.212	5.223	8.08195			15.102	3.385	4.46145			#6	4.447	2.793	1.59219			40.201	3.212	12.5159			13.169	1.452	9.06956
			#7	12.377	3.604	3.43424			20.599	3.909	5.26963			27.785	6.792	4.09084			#7	10.433	1.66	6.28494			18.588	1.898	9.79347			25.852	4.859	5.32044
			#8	9.612	5.144	1.86858			57.224	12.85	4.45323			16.306	4.772	3.41702			#8	7.668	3.2	2.39625			55.213	10.839	5.09392			14.373	2.839	5.0627
			#9	9.261	2.597	3.56604			13.558	4.459	3.04059			20.598	5.559	3.70534			#9	7.317	0.653	11.2052			11.547	2.448	4.71691			18.665	3.626	5.14755
			#10	10.806	4.594	2.3522			19.338	4.242	4.5587			13.484	4.024	3.35089			#10	8.862	2.65	3.34415			17.327	2.231	7.76647			11.551	2.091	5.52415
				9.718	4.2643	2.37884			30.7004	5.876	5.35572			20.8774	5.0924	4.10269				7.774	2.3203	4.12499			28.6894	3.865	8.75168			18.9444	3.1594	6.21968
				sgcGAS+cGAMP					sgZBP+cGAMP											sgcGAS+cGAMP					sgZBP+cGAMP
				pMLKL intensity mean					pMLKL intensity mean					pMLKL intensity mean						pMLKL intensity mean					pMLKL intensity mean					pMLKL intensity mean
				Nucleus	Cytosole	N/C			Nucleus	Cytosole	N/C			Nucleus	Cytosole	N/C				Nucleus	Cytosole	N/C			Nucleus	Cytosole	N/C			Nucleus	Cytosole	N/C
			#1	28.215	4.829	5.84282	1.956		12.014	3.275	3.6684	1.522				#DIV/0!	2.011		#1	26.259	2.873	9.13992			10.492	1.753	5.98517			-2.011	-2.011	1
			#2	19.906	4.919	4.04676			9.973	8.516	1.17109					#DIV/0!			#2	17.95	2.963	6.05805			8.451	6.994	1.20832			-2.011	-2.011	1
			#3	25.161	3.641	6.91046			16.319	3.994	4.08588					#DIV/0!			#3	23.205	1.685	13.7715			14.797	2.472	5.98584			-2.011	-2.011	1
			#4	23.319	3.872	6.02247			7.774	5.199	1.49529					#DIV/0!			#4	21.363	1.916	11.1498			6.252	3.677	1.7003			-2.011	-2.011	1
			#5	12.572	3.984	3.15562			11.849	4.707	2.51731					#DIV/0!			#5	10.616	2.028	5.23471			10.327	3.185	3.24239			-2.011	-2.011	1
			#6	18.955	5.507	3.44198			11.441	4.783	2.39201					#DIV/0!			#6	16.999	3.551	4.7871			9.919	3.261	3.0417			-2.011	-2.011	1
			#7	26.614	5.203	5.11513			13.363	7.06	1.89278					#DIV/0!			#7	24.658	6.182	3.98868			11.841	5.538	2.13814			-2.011	-2.011	1
			#8	28.532	7.251	3.93491			6.279	5.568	1.12769					#DIV/0!			#8	26.576	5.295	5.01907			4.757	4.046	1.17573			-2.011	-2.011	1
			#9	13.364	6.614	2.02056			10.46	4.495	2.32703					#DIV/0!			#9	11.408	4.658	2.44912			8.938	2.973	3.00639			-2.011	-2.011	1
			#10	15.491	5.288	2.92946			13.304	5.17	2.57331					#DIV/0!			#10	13.535	3.332	4.06212			11.782	3.648	3.22971			-2.011	-2.011	1
				21.2129	5.1108	4.34202			11.2776	5.2767	2.32508			#DIV/0!	#DIV/0!	#DIV/0!				19.2569	3.4483	6.56601			9.7556	3.7547	3.07137			-2.011	-2.011	1
